# Supplementary material for: Metagenomic Analysis: Alterations of Soil Microbial Community and Function due to the Disturbance of Collecting Cordyceps sinensis
Source: Int J Mol Sci. 2024 Oct 11;25(20):10961. doi: 10.3390/ijms252010961 (PMC11507193; doi:10.3390/ijms252010961)
Supplement: Supplementary file 1 [file ijms-25-10961-s001.zip]

Archive with 2 entries (2 files):
- ijms-3227601-Supplementary Materials.docx
- ijms-3227601-Supplemental Data.xlsx
