# Supplementary material for: Metagenomic Analysis: Alterations of Soil Microbial Community and Function due to the Disturbance of Collecting Cordyceps sinensis
Source: Int J Mol Sci. 2024 Oct 11;25(20):10961. doi: 10.3390/ijms252010961 (PMC11507193; doi:10.3390/ijms252010961)
Supplement: Supplementary file 1 [file ijms-25-10961-s001.zip › ijms-3227601-Supplemental Data.xlsx]

## Sheet: Sheet1
Manuscript Title : Metagenomic analysis: alterations in the soil microbial community and function under disturbance caused of collecting Cordyceps sinensis
The name(s) of the author(s) : Yangyang Chen1, Zhenjiang Chen1*, Xiuzhang Li2, Kamran Malik1, Chunjie Li1*
The e-mail address (Correspondence): Chunjie Li 13919861685; chunjie@lzu.edu.cn; Zhenjiang Chen 17358115501; chenzhenjiang@lzu.edu.cn.

## Sheet: Table S1
Table S1. Sampling point numbers and sequence information in different areas of Qinghai Province
Sample ID	library name (NCBI)	Location	Sampling date	Sample type	Raw reads	Clean reads	Percent in raw reads(%)
ZDC-1	ZDC_1	Zaduo county in Qinghai Province	2023-08-15	soil microbial community	43149796	41196918	95.4742
ZDC-2	ZDC_2	Zaduo county in Qinghai Province	2023-08-15	soil microbial community	47962708	45974092	95.8538
ZDC-3	ZDC_3	Zaduo county in Qinghai Province	2023-08-15	soil microbial community	43190948	41194962	95.3787
ZDNC-1	ZDF_1	Zaduo county in Qinghai Province	2023-08-15	soil microbial community	50999116	49002042	96.0841
ZDNC-2	ZDF_2	Zaduo county in Qinghai Province	2023-08-15	soil microbial community	46496930	44197698	95.0551
ZDNC-3	ZDF_3	Zaduo county in Qinghai Province	2023-08-15	soil microbial community	47557712	45222852	95.0905
ZDNP-1	ZDQ_1	Zaduo county in Qinghai Province	2023-08-15	soil microbial community	46061422	44088904	95.7176
ZDNP-2	ZDQ_2	Zaduo county in Qinghai Province	2023-08-15	soil microbial community	47742132	45312732	94.9114
ZDNP-3	ZDQ_3	Zaduo county in Qinghai Province	2023-08-15	soil microbial community	46032146	43822772	95.2004
YSC-1	YSC_1	Yushu county in Qinghai Province	2023-08-15	soil microbial community	49286210	46255392	93.8506
YSC-2	YSC_2	Yushu county in Qinghai Province	2023-08-15	soil microbial community	43661580	41713622	95.5385
YSC-3	YSC_3	Yushu county in Qinghai Province	2023-08-15	soil microbial community	46504282	44216766	95.0811
YSNC-1	YSF_1	Yushu county in Qinghai Province	2023-08-15	soil microbial community	46140676	44102466	95.5826
YSNC-2	YSF_2	Yushu county in Qinghai Province	2023-08-15	soil microbial community	47748278	45651328	95.6083
YSNC-3	YSF_3	Yushu county in Qinghai Province	2023-08-15	soil microbial community	43989996	42020850	95.5237
YSNP-1	YSQ_1	Yushu county in Qinghai Province	2023-08-15	soil microbial community	46164828	44279780	95.9167
YSNP-2	YSQ_2	Yushu county in Qinghai Province	2023-08-15	soil microbial community	43650680	41690830	95.5102
YSNP-3	YSQ_3	Yushu county in Qinghai Province	2023-08-15	soil microbial community	45924348	43971984	95.7487
MQC-1	MQC_1	Maqin county in Qinghai Province	2023-08-15	soil microbial community	47319816	45358214	95.8546
MQC-2	MQC_2	Maqin county in Qinghai Province	2023-08-15	soil microbial community	47434272	45415964	95.745
MQC-3	MQC_3	Maqin county in Qinghai Province	2023-08-15	soil microbial community	46576350	44521500	95.5882
MQNC-1	MQF_1	Maqin county in Qinghai Province	2023-08-15	soil microbial community	43128616	41214860	95.5627
MQNC-2	MQF_2	Maqin county in Qinghai Province	2023-08-15	soil microbial community	43446652	41460832	95.4293
MQNC-3	MQF_3	Maqin county in Qinghai Province	2023-08-15	soil microbial community	47591106	45585518	95.7858
MQNP-1	MQQ_1	Maqin county in Qinghai Province	2023-08-15	soil microbial community	46801332	44753074	95.6235
MQNP-2	MQQ_2	Maqin county in Qinghai Province	2023-08-15	soil microbial community	44172368	42220848	95.582
MQNP-3	MQQ_3	Maqin county in Qinghai Province	2023-08-15	soil microbial community	43005420	41040570	95.4312
HNC-1	HNC_1	Henan county in Qinghai Province	2023-08-15	soil microbial community	46256438	44206024	95.5673
HNC-2	HNC_2	Henan county in Qinghai Province	2023-08-15	soil microbial community	44611414	42680428	95.6715
HNC-3	HNC_3	Henan county in Qinghai Province	2023-08-15	soil microbial community	46407012	44387370	95.648
HNNC-1	HNF_1	Henan county in Qinghai Province	2023-08-15	soil microbial community	47418006	45441200	95.8311
HNNC-2	HNF_2	Henan county in Qinghai Province	2023-08-15	soil microbial community	47365226	45435940	95.9268
HNNC-3	HNF_3	Henan county in Qinghai Province	2023-08-15	soil microbial community	42624778	40702068	95.4892
HNNP-1	HNQ_1	Henan county in Qinghai Province	2023-08-15	soil microbial community	47239196	45158136	95.5946
HNNP-2	HNQ_2	Henan county in Qinghai Province	2023-08-15	soil microbial community	46378074	44381626	95.6953
HNNP-3	HNQ_3	Henan county in Qinghai Province	2023-08-15	soil microbial community	44256524	42242382	95.4489
HLC-1	HLC_1	Hualong county in Qinghai Province	2023-08-15	soil microbial community	43186984	41188036	95.3714
HLC-2	HLC_2	Hualong county in Qinghai Province	2023-08-15	soil microbial community	45347428	43300898	95.487
HLC-3	HLC_3	Hualong county in Qinghai Province	2023-08-15	soil microbial community	46598806	44580606	95.669
HLNC-1	HLF_1	Hualong county in Qinghai Province	2023-08-15	soil microbial community	46047066	44019762	95.5973
HLNC-2	HLF_2	Hualong county in Qinghai Province	2023-08-15	soil microbial community	46151960	44054912	95.4562
HLNC-3	HLF_3	Hualong county in Qinghai Province	2023-08-15	soil microbial community	46312176	44355194	95.7744
HLNP-1	HLQ_1	Hualong county in Qinghai Province	2023-08-15	soil microbial community	42440466	40613676	95.6956
HLNP-2	HLQ_2	Hualong county in Qinghai Province	2023-08-15	soil microbial community	47368432	45446070	95.9417
HLNP-3	HLQ_3	Hualong county in Qinghai Province	2023-08-15	soil microbial community	44010298	42097680	95.6542

## Sheet: Table S2
Table S2. Species annotation results table
id	Domain	Kingdom	Phylum	Class	Order	Family	Genus	Species	Total_reads	Percent	Prevalence	Gene_Count
1	d__Archaea	k__unclassified_d__Archaea	p__Candidatus_Bathyarchaeota	c__unclassified_p__Candidatus_Bathyarchaeota	o__unclassified_p__Candidatus_Bathyarchaeota	f__unclassified_p__Candidatus_Bathyarchaeota	g__unclassified_p__Candidatus_Bathyarchaeota	s__Candidatus_Bathyarchaeota_archaeon	7360	9.24564e-05	1	42
2	d__Archaea	k__unclassified_d__Archaea	p__Candidatus_Bathyarchaeota	c__unclassified_p__Candidatus_Bathyarchaeota	o__unclassified_p__Candidatus_Bathyarchaeota	f__unclassified_p__Candidatus_Bathyarchaeota	g__unclassified_p__Candidatus_Bathyarchaeota	s__Candidatus_Bathyarchaeota_archaeon_RBG_13_38_9	1188	1.49237e-05	0.955556	4
3	d__Archaea	k__unclassified_d__Archaea	p__Candidatus_Lokiarchaeota	c__unclassified_p__Candidatus_Lokiarchaeota	o__unclassified_p__Candidatus_Lokiarchaeota	f__unclassified_p__Candidatus_Lokiarchaeota	g__unclassified_p__Candidatus_Lokiarchaeota	s__Candidatus_Lokiarchaeota_archaeon	200	2.5124e-06	0.466667	1
4	d__Archaea	k__unclassified_d__Archaea	p__Candidatus_Marsarchaeota	c__unclassified_p__Candidatus_Marsarchaeota	o__unclassified_p__Candidatus_Marsarchaeota	f__unclassified_p__Candidatus_Marsarchaeota	g__unclassified_p__Candidatus_Marsarchaeota	s__Candidatus_Marsarchaeota_archaeon	54	6.78348e-07	0.377778	1
5	d__Archaea	k__unclassified_d__Archaea	p__Candidatus_Thermoplasmatota	c__Thermoplasmata	o__Thermoplasmatales	f__unclassified_o__Thermoplasmatales	g__unclassified_o__Thermoplasmatales	s__Thermoplasmatales_archaeon	40	5.0248e-07	0.333333	1
6	d__Archaea	k__unclassified_d__Archaea	p__Candidatus_Thermoplasmatota	c__Thermoplasmata	o__unclassified_c__Thermoplasmata	f__unclassified_c__Thermoplasmata	g__unclassified_c__Thermoplasmata	s__Thermoplasmata_archaeon	7620	9.57225e-05	1	144
7	d__Archaea	k__unclassified_d__Archaea	p__Candidatus_Thermoplasmatota	c__Thermoplasmata	o__unclassified_c__Thermoplasmata	f__unclassified_c__Thermoplasmata	g__unclassified_c__Thermoplasmata	s__Thermoplasmata_archaeon_HGW-Thermoplasmata-2	34	4.27108e-07	0.244444	1
8	d__Archaea	k__unclassified_d__Archaea	p__Candidatus_Thermoplasmatota	c__unclassified_p__Candidatus_Thermoplasmatota	o__unclassified_p__Candidatus_Thermoplasmatota	f__unclassified_p__Candidatus_Thermoplasmatota	g__unclassified_p__Candidatus_Thermoplasmatota	s__Candidatus_Thermoplasmatota_archaeon	278	3.49224e-06	0.888889	3
9	d__Archaea	k__unclassified_d__Archaea	p__Candidatus_Thorarchaeota	c__unclassified_p__Candidatus_Thorarchaeota	o__unclassified_p__Candidatus_Thorarchaeota	f__unclassified_p__Candidatus_Thorarchaeota	g__unclassified_p__Candidatus_Thorarchaeota	s__Candidatus_Thorarchaeota_archaeon	24	3.01488e-07	0.2	1
10	d__Archaea	k__unclassified_d__Archaea	p__Candidatus_Thorarchaeota	c__unclassified_p__Candidatus_Thorarchaeota	o__unclassified_p__Candidatus_Thorarchaeota	f__unclassified_p__Candidatus_Thorarchaeota	g__unclassified_p__Candidatus_Thorarchaeota	s__Candidatus_Thorarchaeota_archaeon_SMTZ-45	160	2.00992e-06	0.666667	2
11	d__Archaea	k__unclassified_d__Archaea	p__Candidatus_Woesearchaeota	c__unclassified_p__Candidatus_Woesearchaeota	o__unclassified_p__Candidatus_Woesearchaeota	f__unclassified_p__Candidatus_Woesearchaeota	g__unclassified_p__Candidatus_Woesearchaeota	s__Candidatus_Woesearchaeota_archaeon	12	1.50744e-07	0.111111	1
12	d__Archaea	k__unclassified_d__Archaea	p__Crenarchaeota	c__unclassified_p__Crenarchaeota	o__unclassified_p__Crenarchaeota	f__unclassified_p__Crenarchaeota	g__unclassified_p__Crenarchaeota	s__Crenarchaeota_archaeon	16	2.00992e-07	0.0444444	1
13	d__Archaea	k__unclassified_d__Archaea	p__Crenarchaeota	c__unclassified_p__Crenarchaeota	o__unclassified_p__Crenarchaeota	f__unclassified_p__Crenarchaeota	g__unclassified_p__Crenarchaeota	s__Crenarchaeota_archaeon_13_1_20CM_2_51_8	916	1.15068e-05	1	15
14	d__Archaea	k__unclassified_d__Archaea	p__Crenarchaeota	c__unclassified_p__Crenarchaeota	o__unclassified_p__Crenarchaeota	f__unclassified_p__Crenarchaeota	g__unclassified_p__Crenarchaeota	s__uncultured_crenarchaeote	41590	0.000522454	1	70
15	d__Archaea	k__unclassified_d__Archaea	p__Crenarchaeota	c__unclassified_p__Crenarchaeota	o__unclassified_p__Crenarchaeota	f__unclassified_p__Crenarchaeota	g__unclassified_p__Crenarchaeota	s__uncultured_crenarchaeote_29d5	3908	4.90923e-05	1	16
16	d__Archaea	k__unclassified_d__Archaea	p__Crenarchaeota	c__unclassified_p__Crenarchaeota	o__unclassified_p__Crenarchaeota	f__unclassified_p__Crenarchaeota	g__unclassified_p__Crenarchaeota	s__uncultured_crenarchaeote_57a5	32210	0.000404622	1	30
17	d__Archaea	k__unclassified_d__Archaea	p__Crenarchaeota	c__unclassified_p__Crenarchaeota	o__unclassified_p__Crenarchaeota	f__unclassified_p__Crenarchaeota	g__unclassified_p__Crenarchaeota	s__uncultured_crenarchaeote_76h13	1368	1.71848e-05	0.977778	4
18	d__Archaea	k__unclassified_d__Archaea	p__Euryarchaeota	c__Halobacteria	o__Halobacteriales	f__unclassified_o__Halobacteriales	g__unclassified_o__Halobacteriales	s__Halobacteriales_archaeon	40	5.0248e-07	0.288889	1
19	d__Archaea	k__unclassified_d__Archaea	p__Euryarchaeota	c__Halobacteria	o__Haloferacales	f__Haloferacaceae	g__Halobellus	s__Halobellus_sp._Atlit-31R	20	2.5124e-07	0.222222	1
20	d__Archaea	k__unclassified_d__Archaea	p__Euryarchaeota	c__Halobacteria	o__unclassified_c__Halobacteria	f__unclassified_c__Halobacteria	g__unclassified_c__Halobacteria	s__Halobacteria_archaeon	12	1.50744e-07	0.111111	1
21	d__Archaea	k__unclassified_d__Archaea	p__Euryarchaeota	c__Methanomicrobia	o__Methanocellales	f__Methanocellaceae	g__Methanocella	s__Methanocella_arvoryzae	94	1.18083e-06	0.422222	1
22	d__Archaea	k__unclassified_d__Archaea	p__Euryarchaeota	c__Methanomicrobia	o__Methanocellales	f__Methanocellaceae	g__Methanocella	s__Methanocella_sp._CWC-04	454	5.70315e-06	0.888889	2
23	d__Archaea	k__unclassified_d__Archaea	p__Euryarchaeota	c__Methanomicrobia	o__Methanomicrobiales	f__Methanomicrobiaceae	g__Methanolacinia	s__Methanolacinia_paynteri	66	8.29093e-07	0.444444	1
24	d__Archaea	k__unclassified_d__Archaea	p__Euryarchaeota	c__Methanomicrobia	o__Methanomicrobiales	f__Methanoregulaceae	g__Methanoregula	s__Methanoregula_sp.	80	1.00496e-06	0.4	2
25	d__Archaea	k__unclassified_d__Archaea	p__Euryarchaeota	c__Methanomicrobia	o__Methanosarcinales	f__Candidatus_Methanoperedenaceae	g__Candidatus_Methanoperedens	s__Candidatus_Methanoperedens_nitroreducens	14	1.75868e-07	0.155556	1
26	d__Archaea	k__unclassified_d__Archaea	p__Euryarchaeota	c__Methanomicrobia	o__Methanosarcinales	f__Candidatus_Methanoperedenaceae	g__Candidatus_Methanoperedens	s__Candidatus_Methanoperedens_sp.	24	3.01488e-07	0.111111	1
27	d__Archaea	k__unclassified_d__Archaea	p__Euryarchaeota	c__Methanomicrobia	o__Methanosarcinales	f__Candidatus_Methanoperedenaceae	g__Candidatus_Methanoperedens	s__Candidatus_Methanoperedens_sp._BLZ1	46	5.77852e-07	0.355556	4
28	d__Archaea	k__unclassified_d__Archaea	p__Euryarchaeota	c__Methanomicrobia	o__Methanosarcinales	f__Methanosarcinaceae	g__Methanosarcina	s__Methanosarcina_acetivorans	44	5.52728e-07	0.0666667	2
29	d__Archaea	k__unclassified_d__Archaea	p__Euryarchaeota	c__Methanomicrobia	o__Methanosarcinales	f__Methanosarcinaceae	g__Methanosarcina	s__Methanosarcina_barkeri	128	1.60794e-06	0.4	4
30	d__Archaea	k__unclassified_d__Archaea	p__Euryarchaeota	c__Methanomicrobia	o__Methanosarcinales	f__Methanosarcinaceae	g__Methanosarcina	s__Methanosarcina_horonobensis	22	2.76364e-07	0.0666667	1
31	d__Archaea	k__unclassified_d__Archaea	p__Euryarchaeota	c__Methanomicrobia	o__Methanosarcinales	f__Methanosarcinaceae	g__Methanosarcina	s__Methanosarcina_lacustris	160	2.00992e-06	0.355556	3
32	d__Archaea	k__unclassified_d__Archaea	p__Euryarchaeota	c__Methanomicrobia	o__Methanosarcinales	f__Methanosarcinaceae	g__Methanosarcina	s__Methanosarcina_mazei	204	2.56265e-06	0.0888889	7
33	d__Archaea	k__unclassified_d__Archaea	p__Euryarchaeota	c__Methanomicrobia	o__Methanosarcinales	f__Methanosarcinaceae	g__Methanosarcina	s__Methanosarcina_siciliae	230	2.88926e-06	0.111111	4
34	d__Archaea	k__unclassified_d__Archaea	p__Euryarchaeota	c__Methanomicrobia	o__Methanosarcinales	f__Methanosarcinaceae	g__Methanosarcina	s__Methanosarcina_sp._1.H.T.1A.1	44	5.52728e-07	0.133333	2
35	d__Archaea	k__unclassified_d__Archaea	p__Euryarchaeota	c__Methanomicrobia	o__Methanosarcinales	f__Methanosarcinaceae	g__Methanosarcina	s__Methanosarcina_sp._2.H.T.1A.15	48	6.02976e-07	0.288889	1
36	d__Archaea	k__unclassified_d__Archaea	p__Euryarchaeota	c__Methanomicrobia	o__Methanosarcinales	f__Methanosarcinaceae	g__Methanosarcina	s__Methanosarcina_sp._Ant1	976	1.22605e-05	0.888889	25
37	d__Archaea	k__unclassified_d__Archaea	p__Euryarchaeota	c__Methanomicrobia	o__Methanosarcinales	f__Methanosarcinaceae	g__Methanosarcina	s__Methanosarcina_sp._DH1	48	6.02976e-07	0.0666667	1
38	d__Archaea	k__unclassified_d__Archaea	p__Euryarchaeota	c__Methanomicrobia	o__Methanosarcinales	f__Methanosarcinaceae	g__Methanosarcina	s__Methanosarcina_sp._DH2	194	2.43703e-06	0.0888889	4
39	d__Archaea	k__unclassified_d__Archaea	p__Euryarchaeota	c__Methanomicrobia	o__Methanosarcinales	f__Methanosarcinaceae	g__Methanosarcina	s__Methanosarcina_sp._KYL-1	14	1.75868e-07	0.0666667	1
40	d__Archaea	k__unclassified_d__Archaea	p__Euryarchaeota	c__Methanomicrobia	o__Methanosarcinales	f__Methanosarcinaceae	g__Methanosarcina	s__Methanosarcina_sp._Kolksee	6	7.5372e-08	0.0222222	1
41	d__Archaea	k__unclassified_d__Archaea	p__Euryarchaeota	c__Methanomicrobia	o__Methanosarcinales	f__Methanosarcinaceae	g__Methanosarcina	s__Methanosarcina_sp._MTP4	22	2.76364e-07	0.0666667	1
42	d__Archaea	k__unclassified_d__Archaea	p__Euryarchaeota	c__Methanomicrobia	o__Methanosarcinales	f__Methanosarcinaceae	g__Methanosarcina	s__Methanosarcina_sp._WH1	20	2.5124e-07	0.0666667	1
43	d__Archaea	k__unclassified_d__Archaea	p__Euryarchaeota	c__Methanomicrobia	o__Methanosarcinales	f__Methanosarcinaceae	g__Methanosarcina	s__Methanosarcina_sp._WWM596	26	3.26612e-07	0.0888889	1
44	d__Archaea	k__unclassified_d__Archaea	p__Euryarchaeota	c__Methanomicrobia	o__Methanosarcinales	f__Methanosarcinaceae	g__Methanosarcina	s__Methanosarcina_vacuolata	6	7.5372e-08	0.0222222	1
45	d__Archaea	k__unclassified_d__Archaea	p__Euryarchaeota	c__Methanomicrobia	o__Methanosarcinales	f__Methanosarcinaceae	g__Methanosarcina	s__unclassified_g__Methanosarcina	58	7.28596e-07	0.111111	1
46	d__Archaea	k__unclassified_d__Archaea	p__Euryarchaeota	c__Methanomicrobia	o__Methanosarcinales	f__Methanosarcinaceae	g__unclassified_f__Methanosarcinaceae	s__Methanosarcinaceae_archaeon	68	8.54217e-07	0.422222	3
47	d__Archaea	k__unclassified_d__Archaea	p__Euryarchaeota	c__Methanomicrobia	o__Methanosarcinales	f__unclassified_o__Methanosarcinales	g__unclassified_o__Methanosarcinales	s__ANME-2_cluster_archaeon	66	8.29093e-07	0.133333	4
48	d__Archaea	k__unclassified_d__Archaea	p__Euryarchaeota	c__Methanomicrobia	o__Methanosarcinales	f__unclassified_o__Methanosarcinales	g__unclassified_o__Methanosarcinales	s__Methanosarcinales_archaeon	138	1.73356e-06	0.466667	6
49	d__Archaea	k__unclassified_d__Archaea	p__Euryarchaeota	c__Methanomicrobia	o__Methanotrichales	f__Methanotrichaceae	g__Methanothrix	s__Methanothrix_soehngenii	82	1.03008e-06	0.0666667	3
50	d__Archaea	k__unclassified_d__Archaea	p__Euryarchaeota	c__Methanomicrobia	o__Methanotrichales	f__Methanotrichaceae	g__Methanothrix	s__Methanothrix_sp.	1642	2.06268e-05	1	17
51	d__Archaea	k__unclassified_d__Archaea	p__Euryarchaeota	c__unclassified_p__Euryarchaeota	o__unclassified_p__Euryarchaeota	f__unclassified_p__Euryarchaeota	g__unclassified_p__Euryarchaeota	s__Euryarchaeota_archaeon	11070	0.000139061	1	97
52	d__Archaea	k__unclassified_d__Archaea	p__Euryarchaeota	c__unclassified_p__Euryarchaeota	o__unclassified_p__Euryarchaeota	f__unclassified_p__Euryarchaeota	g__unclassified_p__Euryarchaeota	s__marine_benthic_group_bacterium	256	3.21587e-06	0.777778	1
53	d__Archaea	k__unclassified_d__Archaea	p__Nanoarchaeota	c__unclassified_p__Nanoarchaeota	o__unclassified_p__Nanoarchaeota	f__unclassified_p__Nanoarchaeota	g__unclassified_p__Nanoarchaeota	s__Nanoarchaeota_archaeon	70	8.79341e-07	0.533333	1
54	d__Archaea	k__unclassified_d__Archaea	p__Thaumarchaeota	c__Nitrososphaeria	o__Nitrososphaerales	f__Nitrososphaeraceae	g__Candidatus_Nitrosocosmicus	s__Candidatus_Nitrosocosmicus_arcticus	788	9.89886e-06	0.822222	23
55	d__Archaea	k__unclassified_d__Archaea	p__Thaumarchaeota	c__Nitrososphaeria	o__Nitrososphaerales	f__Nitrososphaeraceae	g__Candidatus_Nitrosocosmicus	s__Candidatus_Nitrosocosmicus_franklandus	560	7.03472e-06	0.777778	4
56	d__Archaea	k__unclassified_d__Archaea	p__Thaumarchaeota	c__Nitrososphaeria	o__Nitrososphaerales	f__Nitrososphaeraceae	g__Candidatus_Nitrosocosmicus	s__Candidatus_Nitrosocosmicus_hydrocola	496	6.23076e-06	0.711111	4
57	d__Archaea	k__unclassified_d__Archaea	p__Thaumarchaeota	c__Nitrososphaeria	o__Nitrososphaerales	f__Nitrososphaeraceae	g__Candidatus_Nitrosocosmicus	s__Candidatus_Nitrosocosmicus_oleophilus	5312	6.67294e-05	1	75
58	d__Archaea	k__unclassified_d__Archaea	p__Thaumarchaeota	c__Nitrososphaeria	o__Nitrososphaerales	f__Nitrososphaeraceae	g__Candidatus_Nitrosocosmicus	s__Candidatus_Nitrosocosmicus_sp.	746	9.37126e-06	0.888889	6
59	d__Archaea	k__unclassified_d__Archaea	p__Thaumarchaeota	c__Nitrososphaeria	o__Nitrososphaerales	f__Nitrososphaeraceae	g__Candidatus_Nitrosocosmicus	s__Candidatus_Nitrosocosmicus_sp._SS	332	4.17059e-06	0.866667	3
60	d__Archaea	k__unclassified_d__Archaea	p__Thaumarchaeota	c__Nitrososphaeria	o__Nitrososphaerales	f__Nitrososphaeraceae	g__Candidatus_Nitrosopolaris	s__Candidatus_Nitrosopolaris_wilkensis	24200	0.000304001	1	113
61	d__Archaea	k__unclassified_d__Archaea	p__Thaumarchaeota	c__Nitrososphaeria	o__Nitrososphaerales	f__Nitrososphaeraceae	g__Nitrososphaera	s__Candidatus_Nitrososphaera_evergladensis	5792	7.27591e-05	1	28
62	d__Archaea	k__unclassified_d__Archaea	p__Thaumarchaeota	c__Nitrososphaeria	o__Nitrososphaerales	f__Nitrososphaeraceae	g__Nitrososphaera	s__Candidatus_Nitrososphaera_gargensis	47404	0.000595489	1	562
63	d__Archaea	k__unclassified_d__Archaea	p__Thaumarchaeota	c__Nitrososphaeria	o__Nitrososphaerales	f__Nitrososphaeraceae	g__Nitrososphaera	s__Candidatus_Nitrososphaera_sp._13_1_40CM_48_12	2030	2.55009e-05	0.888889	27
64	d__Archaea	k__unclassified_d__Archaea	p__Thaumarchaeota	c__Nitrososphaeria	o__Nitrososphaerales	f__Nitrososphaeraceae	g__Nitrososphaera	s__Nitrososphaera_sp.	20268	0.000254607	1	170
65	d__Archaea	k__unclassified_d__Archaea	p__Thaumarchaeota	c__Nitrososphaeria	o__Nitrososphaerales	f__Nitrososphaeraceae	g__Nitrososphaera	s__Nitrososphaera_sp._AFS	5560	6.98448e-05	1	24
66	d__Archaea	k__unclassified_d__Archaea	p__Thaumarchaeota	c__Nitrososphaeria	o__Nitrososphaerales	f__Nitrososphaeraceae	g__Nitrososphaera	s__Nitrososphaera_viennensis	4746	5.96193e-05	1	35
67	d__Archaea	k__unclassified_d__Archaea	p__Thaumarchaeota	c__Nitrososphaeria	o__Nitrososphaerales	f__Nitrososphaeraceae	g__Nitrososphaera	s__unclassified_g__Nitrososphaera	1120	1.40694e-05	1	2
68	d__Archaea	k__unclassified_d__Archaea	p__Thaumarchaeota	c__Nitrososphaeria	o__Nitrososphaerales	f__Nitrososphaeraceae	g__unclassified_f__Nitrososphaeraceae	s__Nitrososphaeraceae_archaeon	599850	0.00753532	1	4778
69	d__Archaea	k__unclassified_d__Archaea	p__Thaumarchaeota	c__unclassified_p__Thaumarchaeota	o__Nitrosopumilales	f__Nitrosopumilaceae	g__Nitrosopumilus	s__Nitrosopumilus_sp.	4784	6.00966e-05	1	85
70	d__Archaea	k__unclassified_d__Archaea	p__Thaumarchaeota	c__unclassified_p__Thaumarchaeota	o__Nitrosopumilales	f__Nitrosopumilaceae	g__unclassified_f__Nitrosopumilaceae	s__Nitrosopumilaceae_archaeon	138	1.73356e-06	0.711111	1
71	d__Archaea	k__unclassified_d__Archaea	p__Thaumarchaeota	c__unclassified_p__Thaumarchaeota	o__Nitrosopumilales	f__unclassified_o__Nitrosopumilales	g__unclassified_o__Nitrosopumilales	s__Nitrosopumilales_archaeon	614590	0.00772048	1	1457
72	d__Archaea	k__unclassified_d__Archaea	p__Thaumarchaeota	c__unclassified_p__Thaumarchaeota	o__unclassified_p__Thaumarchaeota	f__unclassified_p__Thaumarchaeota	g__Candidatus_Nitrosotalea	s__Candidatus_Nitrosotalea_sp._FS	110	1.38182e-06	0.511111	2
73	d__Archaea	k__unclassified_d__Archaea	p__Thaumarchaeota	c__unclassified_p__Thaumarchaeota	o__unclassified_p__Thaumarchaeota	f__unclassified_p__Thaumarchaeota	g__Candidatus_Nitrosotenuis	s__Candidatus_Nitrosotenuis_chungbukensis	78	9.79837e-07	0.422222	1
74	d__Archaea	k__unclassified_d__Archaea	p__Thaumarchaeota	c__unclassified_p__Thaumarchaeota	o__unclassified_p__Thaumarchaeota	f__unclassified_p__Thaumarchaeota	g__Candidatus_Nitrosotenuis	s__Candidatus_Nitrosotenuis_sp.	428	5.37654e-06	0.911111	1
75	d__Archaea	k__unclassified_d__Archaea	p__Thaumarchaeota	c__unclassified_p__Thaumarchaeota	o__unclassified_p__Thaumarchaeota	f__unclassified_p__Thaumarchaeota	g__unclassified_p__Thaumarchaeota	s__Thaumarchaeota_archaeon	535020	0.00672093	1	1935
76	d__Archaea	k__unclassified_d__Archaea	p__Thaumarchaeota	c__unclassified_p__Thaumarchaeota	o__unclassified_p__Thaumarchaeota	f__unclassified_p__Thaumarchaeota	g__unclassified_p__Thaumarchaeota	s__Thaumarchaeota_archaeon_13_1_20CM_2_39_11	116	1.45719e-06	0.511111	1
77	d__Archaea	k__unclassified_d__Archaea	p__Thaumarchaeota	c__unclassified_p__Thaumarchaeota	o__unclassified_p__Thaumarchaeota	f__unclassified_p__Thaumarchaeota	g__unclassified_p__Thaumarchaeota	s__Thaumarchaeota_archaeon_13_1_40CM_2_39_4	2714	3.40933e-05	0.933333	8
78	d__Archaea	k__unclassified_d__Archaea	p__Thaumarchaeota	c__unclassified_p__Thaumarchaeota	o__unclassified_p__Thaumarchaeota	f__unclassified_p__Thaumarchaeota	g__unclassified_p__Thaumarchaeota	s__Thaumarchaeota_archaeon_13_1_40CM_2_39_7	94	1.18083e-06	0.511111	1
79	d__Archaea	k__unclassified_d__Archaea	p__Thaumarchaeota	c__unclassified_p__Thaumarchaeota	o__unclassified_p__Thaumarchaeota	f__unclassified_p__Thaumarchaeota	g__unclassified_p__Thaumarchaeota	s__Thaumarchaeota_archaeon_13_1_40CM_38_12	680	8.54217e-06	0.822222	3
80	d__Archaea	k__unclassified_d__Archaea	p__Thaumarchaeota	c__unclassified_p__Thaumarchaeota	o__unclassified_p__Thaumarchaeota	f__unclassified_p__Thaumarchaeota	g__unclassified_p__Thaumarchaeota	s__Thaumarchaeota_archaeon_13_1_40CM_3_38_6	562	7.05985e-06	0.711111	2
81	d__Archaea	k__unclassified_d__Archaea	p__Thaumarchaeota	c__unclassified_p__Thaumarchaeota	o__unclassified_p__Thaumarchaeota	f__unclassified_p__Thaumarchaeota	g__unclassified_p__Thaumarchaeota	s__Thaumarchaeota_archaeon_13_1_40CM_3_50_5	2842	3.57012e-05	0.911111	34
82	d__Archaea	k__unclassified_d__Archaea	p__Thaumarchaeota	c__unclassified_p__Thaumarchaeota	o__unclassified_p__Thaumarchaeota	f__unclassified_p__Thaumarchaeota	g__unclassified_p__Thaumarchaeota	s__Thaumarchaeota_archaeon_13_1_40CM_4_48_7	4218	5.29865e-05	0.911111	61
83	d__Archaea	k__unclassified_d__Archaea	p__Thaumarchaeota	c__unclassified_p__Thaumarchaeota	o__unclassified_p__Thaumarchaeota	f__unclassified_p__Thaumarchaeota	g__unclassified_p__Thaumarchaeota	s__uncultured_Thaumarchaeota_archaeon	34	4.27108e-07	0.133333	1
84	d__Archaea	k__unclassified_d__Archaea	p__unclassified_d__Archaea	c__unclassified_d__Archaea	o__unclassified_d__Archaea	f__unclassified_d__Archaea	g__unclassified_d__Archaea	s__archaeon_13_1_20CM_2_51_12	4262	5.35393e-05	1	48
85	d__Archaea	k__unclassified_d__Archaea	p__unclassified_d__Archaea	c__unclassified_d__Archaea	o__unclassified_d__Archaea	f__unclassified_d__Archaea	g__unclassified_d__Archaea	s__archaeon_13_1_20CM_2_54_9	430	5.40166e-06	0.933333	5
86	d__Archaea	k__unclassified_d__Archaea	p__unclassified_d__Archaea	c__unclassified_d__Archaea	o__unclassified_d__Archaea	f__unclassified_d__Archaea	g__unclassified_d__Archaea	s__uncultured_archaeon	2850	3.58017e-05	1	34
87	d__Bacteria	k__unclassified_d__Bacteria	p__Abditibacteriota	c__Abditibacteria	o__Abditibacteriales	f__Abitibacteriaceae	g__unclassified_f__Abitibacteriaceae	s__Abitibacteriaceae_bacterium	324	4.07009e-06	0.911111	6
88	d__Bacteria	k__unclassified_d__Bacteria	p__Abditibacteriota	c__unclassified_p__Abditibacteriota	o__unclassified_p__Abditibacteriota	f__unclassified_p__Abditibacteriota	g__unclassified_p__Abditibacteriota	s__Abditibacteriota_bacterium	34	4.27108e-07	0.2	1
89	d__Bacteria	k__unclassified_d__Bacteria	p__Acidobacteria	c__Acidobacteriia	o__Acidobacteriales	f__Acidobacteriaceae	g__Acidipila	s__Acidipila_rosea	64	8.03968e-07	0.466667	2
90	d__Bacteria	k__unclassified_d__Bacteria	p__Acidobacteria	c__Acidobacteriia	o__Acidobacteriales	f__Acidobacteriaceae	g__Acidipila	s__Acidipila_sp.	6192	7.7784e-05	1	112
91	d__Bacteria	k__unclassified_d__Bacteria	p__Acidobacteria	c__Acidobacteriia	o__Acidobacteriales	f__Acidobacteriaceae	g__Acidisarcina	s__Acidisarcina_polymorpha	1586	1.99233e-05	0.977778	8
92	d__Bacteria	k__unclassified_d__Bacteria	p__Acidobacteria	c__Acidobacteriia	o__Acidobacteriales	f__Acidobacteriaceae	g__Acidobacterium	s__Acidobacterium_capsulatum	12	1.50744e-07	0.133333	1
93	d__Bacteria	k__unclassified_d__Bacteria	p__Acidobacteria	c__Acidobacteriia	o__Acidobacteriales	f__Acidobacteriaceae	g__Acidobacterium	s__Acidobacterium_sp.	666	8.3663e-06	1	17
94	d__Bacteria	k__unclassified_d__Bacteria	p__Acidobacteria	c__Acidobacteriia	o__Acidobacteriales	f__Acidobacteriaceae	g__Acidobacterium	s__Acidobacterium_sp._S8	1244	1.56271e-05	1	15
95	d__Bacteria	k__unclassified_d__Bacteria	p__Acidobacteria	c__Acidobacteriia	o__Acidobacteriales	f__Acidobacteriaceae	g__Alloacidobacterium	s__Alloacidobacterium_dinghuense	914	1.14817e-05	0.911111	15
96	d__Bacteria	k__unclassified_d__Bacteria	p__Acidobacteria	c__Acidobacteriia	o__Acidobacteriales	f__Acidobacteriaceae	g__Candidatus_Koribacter	s__Candidatus_Koribacter_versatilis	7500	9.42151e-05	1	163
97	d__Bacteria	k__unclassified_d__Bacteria	p__Acidobacteria	c__Acidobacteriia	o__Acidobacteriales	f__Acidobacteriaceae	g__Candidatus_Sulfotelmatobacter	s__Candidatus_Sulfotelmatobacter_kueseliae	7422	9.32352e-05	0.955556	69
98	d__Bacteria	k__unclassified_d__Bacteria	p__Acidobacteria	c__Acidobacteriia	o__Acidobacteriales	f__Acidobacteriaceae	g__Candidatus_Sulfotelmatobacter	s__Candidatus_Sulfotelmatobacter_sp._SbA7	3518	4.41931e-05	0.955556	48
99	d__Bacteria	k__unclassified_d__Bacteria	p__Acidobacteria	c__Acidobacteriia	o__Acidobacteriales	f__Acidobacteriaceae	g__Candidatus_Sulfotelmatobacter	s__Yimella_sp._cx-573	10	1.2562e-07	0.0666667	1
100	d__Bacteria	k__unclassified_d__Bacteria	p__Acidobacteria	c__Acidobacteriia	o__Acidobacteriales	f__Acidobacteriaceae	g__Candidatus_Sulfotelmatomonas	s__Candidatus_Sulfotelmatomonas_gaucii	1676	2.10539e-05	0.955556	17
101	d__Bacteria	k__unclassified_d__Bacteria	p__Acidobacteria	c__Acidobacteriia	o__Acidobacteriales	f__Acidobacteriaceae	g__Edaphobacter	s__Edaphobacter_aggregans	16868	0.000211896	1	124
102	d__Bacteria	k__unclassified_d__Bacteria	p__Acidobacteria	c__Acidobacteriia	o__Acidobacteriales	f__Acidobacteriaceae	g__Edaphobacter	s__Edaphobacter_dinghuensis	254	3.19075e-06	0.8	2
103	d__Bacteria	k__unclassified_d__Bacteria	p__Acidobacteria	c__Acidobacteriia	o__Acidobacteriales	f__Acidobacteriaceae	g__Edaphobacter	s__Edaphobacter_lichenicola	2564	3.2209e-05	0.955556	31
104	d__Bacteria	k__unclassified_d__Bacteria	p__Acidobacteria	c__Acidobacteriia	o__Acidobacteriales	f__Acidobacteriaceae	g__Edaphobacter	s__Edaphobacter_modestus	5148	6.46692e-05	1	38
105	d__Bacteria	k__unclassified_d__Bacteria	p__Acidobacteria	c__Acidobacteriia	o__Acidobacteriales	f__Acidobacteriaceae	g__Edaphobacter	s__Edaphobacter_sp._12200R-103	348	4.37158e-06	0.911111	3
106	d__Bacteria	k__unclassified_d__Bacteria	p__Acidobacteria	c__Acidobacteriia	o__Acidobacteriales	f__Acidobacteriaceae	g__Granulicella	s__Granulicella_aggregans	242	3.04001e-06	0.711111	3
107	d__Bacteria	k__unclassified_d__Bacteria	p__Acidobacteria	c__Acidobacteriia	o__Acidobacteriales	f__Acidobacteriaceae	g__Granulicella	s__Granulicella_arctica	80	1.00496e-06	0.444444	3
108	d__Bacteria	k__unclassified_d__Bacteria	p__Acidobacteria	c__Acidobacteriia	o__Acidobacteriales	f__Acidobacteriaceae	g__Granulicella	s__Granulicella_mallensis	92	1.1557e-06	0.422222	2
109	d__Bacteria	k__unclassified_d__Bacteria	p__Acidobacteria	c__Acidobacteriia	o__Acidobacteriales	f__Acidobacteriaceae	g__Granulicella	s__Granulicella_pectinivorans	826	1.03762e-05	0.911111	3
110	d__Bacteria	k__unclassified_d__Bacteria	p__Acidobacteria	c__Acidobacteriia	o__Acidobacteriales	f__Acidobacteriaceae	g__Granulicella	s__Granulicella_sibirica	56	7.03472e-07	0.288889	1
111	d__Bacteria	k__unclassified_d__Bacteria	p__Acidobacteria	c__Acidobacteriia	o__Acidobacteriales	f__Acidobacteriaceae	g__Granulicella	s__Granulicella_sp._L46	332	4.17059e-06	0.8	1
112	d__Bacteria	k__unclassified_d__Bacteria	p__Acidobacteria	c__Acidobacteriia	o__Acidobacteriales	f__Acidobacteriaceae	g__Granulicella	s__Granulicella_sp._L60	240	3.01488e-06	0.8	2
113	d__Bacteria	k__unclassified_d__Bacteria	p__Acidobacteria	c__Acidobacteriia	o__Acidobacteriales	f__Acidobacteriaceae	g__Granulicella	s__Granulicella_sp._S156	768	9.64762e-06	0.911111	8
114	d__Bacteria	k__unclassified_d__Bacteria	p__Acidobacteria	c__Acidobacteriia	o__Acidobacteriales	f__Acidobacteriaceae	g__Granulicella	s__Granulicella_sp._S190	626	7.86382e-06	1	4
115	d__Bacteria	k__unclassified_d__Bacteria	p__Acidobacteria	c__Acidobacteriia	o__Acidobacteriales	f__Acidobacteriaceae	g__Granulicella	s__Granulicella_sp._WH15	284	3.56761e-06	0.733333	5
116	d__Bacteria	k__unclassified_d__Bacteria	p__Acidobacteria	c__Acidobacteriia	o__Acidobacteriales	f__Acidobacteriaceae	g__Granulicella	s__Granulicella_sp._dw_53	1130	1.41951e-05	1	15
117	d__Bacteria	k__unclassified_d__Bacteria	p__Acidobacteria	c__Acidobacteriia	o__Acidobacteriales	f__Acidobacteriaceae	g__Granulicella	s__Granulicella_tundricola	64	8.03968e-07	0.333333	1
118	d__Bacteria	k__unclassified_d__Bacteria	p__Acidobacteria	c__Acidobacteriia	o__Acidobacteriales	f__Acidobacteriaceae	g__Occallatibacter	s__Occallatibacter_savannae	104	1.30645e-06	0.488889	1
119	d__Bacteria	k__unclassified_d__Bacteria	p__Acidobacteria	c__Acidobacteriia	o__Acidobacteriales	f__Acidobacteriaceae	g__Paracidobacterium	s__Paracidobacterium_acidisoli	132	1.65819e-06	0.511111	2
120	d__Bacteria	k__unclassified_d__Bacteria	p__Acidobacteria	c__Acidobacteriia	o__Acidobacteriales	f__Acidobacteriaceae	g__Pseudacidobacterium	s__Pseudacidobacterium_ailaaui	88	1.10546e-06	0.622222	2
121	d__Bacteria	k__unclassified_d__Bacteria	p__Acidobacteria	c__Acidobacteriia	o__Acidobacteriales	f__Acidobacteriaceae	g__Silvibacterium	s__Silvibacterium_bohemicum	310	3.89422e-06	0.755556	4
122	d__Bacteria	k__unclassified_d__Bacteria	p__Acidobacteria	c__Acidobacteriia	o__Acidobacteriales	f__Acidobacteriaceae	g__Silvibacterium	s__Silvibacterium_dinghuense	96	1.20595e-06	0.577778	2
123	d__Bacteria	k__unclassified_d__Bacteria	p__Acidobacteria	c__Acidobacteriia	o__Acidobacteriales	f__Acidobacteriaceae	g__Silvibacterium	s__Silvibacterium_sp.	1318	1.65567e-05	0.977778	22
124	d__Bacteria	k__unclassified_d__Bacteria	p__Acidobacteria	c__Acidobacteriia	o__Acidobacteriales	f__Acidobacteriaceae	g__Terracidiphilus	s__Terracidiphilus_gabretensis	914	1.14817e-05	0.933333	8
125	d__Bacteria	k__unclassified_d__Bacteria	p__Acidobacteria	c__Acidobacteriia	o__Acidobacteriales	f__Acidobacteriaceae	g__Terriglobus	s__Terriglobus_albidus	1064	1.3366e-05	0.911111	6
126	d__Bacteria	k__unclassified_d__Bacteria	p__Acidobacteria	c__Acidobacteriia	o__Acidobacteriales	f__Acidobacteriaceae	g__Terriglobus	s__Terriglobus_saanensis	404	5.07505e-06	0.911111	5
127	d__Bacteria	k__unclassified_d__Bacteria	p__Acidobacteria	c__Acidobacteriia	o__Acidobacteriales	f__Acidobacteriaceae	g__unclassified_f__Acidobacteriaceae	s__Acidobacteriaceae_bacterium	30132	0.000378518	1	380
128	d__Bacteria	k__unclassified_d__Bacteria	p__Acidobacteria	c__Acidobacteriia	o__Acidobacteriales	f__unclassified_o__Acidobacteriales	g__unclassified_o__Acidobacteriales	s__Acidobacteriales_bacterium	26780	0.000336411	1	331
129	d__Bacteria	k__unclassified_d__Bacteria	p__Acidobacteria	c__Acidobacteriia	o__Acidobacteriales	f__unclassified_o__Acidobacteriales	g__unclassified_o__Acidobacteriales	s__Acidobacteriales_bacterium_13_1_40CM_3_55_5	47424	0.000595741	1	686
130	d__Bacteria	k__unclassified_d__Bacteria	p__Acidobacteria	c__Acidobacteriia	o__Acidobacteriales	f__unclassified_o__Acidobacteriales	g__unclassified_o__Acidobacteriales	s__Acidobacteriales_bacterium_13_2_20CM_2_55_5	35494	0.000445876	0.977778	526
131	d__Bacteria	k__unclassified_d__Bacteria	p__Acidobacteria	c__Acidobacteriia	o__Acidobacteriales	f__unclassified_o__Acidobacteriales	g__unclassified_o__Acidobacteriales	s__Acidobacteriales_bacterium_13_2_20CM_55_8	64084	0.000805024	1	971
132	d__Bacteria	k__unclassified_d__Bacteria	p__Acidobacteria	c__Acidobacteriia	o__Bryobacterales	f__Bryobacteraceae	g__Bryobacter	s__Bryobacter_aggregatus	1258	1.5803e-05	1	9
133	d__Bacteria	k__unclassified_d__Bacteria	p__Acidobacteria	c__Acidobacteriia	o__Bryobacterales	f__Bryobacteraceae	g__Paludibaculum	s__Paludibaculum_fermentans	2776	3.48721e-05	0.977778	18
134	d__Bacteria	k__unclassified_d__Bacteria	p__Acidobacteria	c__Acidobacteriia	o__Bryobacterales	f__Bryobacteraceae	g__unclassified_f__Bryobacteraceae	s__Bryobacteraceae_bacterium	14140	0.000177627	1	148
135	d__Bacteria	k__unclassified_d__Bacteria	p__Acidobacteria	c__Acidobacteriia	o__Bryobacterales	f__Solibacteraceae	g__Candidatus_Solibacter	s__Candidatus_Solibacter_usitatus	1386	1.74109e-05	1	29
136	d__Bacteria	k__unclassified_d__Bacteria	p__Acidobacteria	c__Acidobacteriia	o__Bryobacterales	f__Solibacteraceae	g__Candidatus_Sulfopaludibacter	s__Candidatus_Sulfopaludibacter_sp._SbA3	1016	1.2763e-05	0.977778	19
137	d__Bacteria	k__unclassified_d__Bacteria	p__Acidobacteria	c__Acidobacteriia	o__Bryobacterales	f__Solibacteraceae	g__Candidatus_Sulfopaludibacter	s__Candidatus_Sulfopaludibacter_sp._SbA4	3460	4.34645e-05	1	37
138	d__Bacteria	k__unclassified_d__Bacteria	p__Acidobacteria	c__Acidobacteriia	o__Bryobacterales	f__Solibacteraceae	g__Candidatus_Sulfopaludibacter	s__Candidatus_Sulfopaludibacter_sp._SbA6	470	5.90414e-06	0.911111	6
139	d__Bacteria	k__unclassified_d__Bacteria	p__Acidobacteria	c__Acidobacteriia	o__Bryobacterales	f__Solibacteraceae	g__unclassified_f__Solibacteraceae	s__Solibacteraceae_bacterium	92	1.1557e-06	0.511111	1
140	d__Bacteria	k__unclassified_d__Bacteria	p__Acidobacteria	c__Acidobacteriia	o__Bryobacterales	f__unclassified_o__Bryobacterales	g__unclassified_o__Bryobacterales	s__Bryobacterales_bacterium	24212	0.000304151	1	276
141	d__Bacteria	k__unclassified_d__Bacteria	p__Acidobacteria	c__Acidobacteriia	o__Bryobacterales	f__unclassified_o__Bryobacterales	g__unclassified_o__Bryobacterales	s__Bryobacterales_bacterium_F-183	310	3.89422e-06	0.911111	2
142	d__Bacteria	k__unclassified_d__Bacteria	p__Acidobacteria	c__Acidobacteriia	o__Candidatus_Acidoferrales	f__unclassified_o__Candidatus_Acidoferrales	g__Candidatus_Acidoferrum	s__Candidatus_Acidoferrum_panamensis	83968	0.00105481	1	532
143	d__Bacteria	k__unclassified_d__Bacteria	p__Acidobacteria	c__Acidobacteriia	o__unclassified_c__Acidobacteriia	f__unclassified_c__Acidobacteriia	g__Candidatus_Angelobacter	s__Candidatus_Angelobacter_sp._Gp1-AA117	768	9.64762e-06	0.866667	8
144	d__Bacteria	k__unclassified_d__Bacteria	p__Acidobacteria	c__Acidobacteriia	o__unclassified_c__Acidobacteriia	f__unclassified_c__Acidobacteriia	g__unclassified_c__Acidobacteriia	s__Acidobacteriia_bacterium	1355250	0.0170247	1	14215
145	d__Bacteria	k__unclassified_d__Bacteria	p__Acidobacteria	c__Acidobacteriia	o__unclassified_c__Acidobacteriia	f__unclassified_c__Acidobacteriia	g__unclassified_c__Acidobacteriia	s__Acidobacteriia_bacterium_SbA2	2552	3.20582e-05	1	27
146	d__Bacteria	k__unclassified_d__Bacteria	p__Acidobacteria	c__Blastocatellia	o__Blastocatellales	f__Blastocatellaceae	g__Aridibacter	s__Aridibacter_famidurans	198	2.48728e-06	0.711111	2
147	d__Bacteria	k__unclassified_d__Bacteria	p__Acidobacteria	c__Blastocatellia	o__Blastocatellales	f__Pyrinomonadaceae	g__Pyrinomonas	s__Pyrinomonas_methylaliphatogenes	2376	2.98473e-05	1	25
148	d__Bacteria	k__unclassified_d__Bacteria	p__Acidobacteria	c__Blastocatellia	o__Blastocatellales	f__Pyrinomonadaceae	g__unclassified_f__Pyrinomonadaceae	s__Pyrinomonadaceae_bacterium	1334838	0.0167682	1	13430
149	d__Bacteria	k__unclassified_d__Bacteria	p__Acidobacteria	c__Blastocatellia	o__Blastocatellales	f__Pyrinomonadaceae	g__unclassified_f__Pyrinomonadaceae	s__Pyrinomonadaceae_bacterium_MAG19_C2-C3	1472	1.84913e-05	1	7
150	d__Bacteria	k__unclassified_d__Bacteria	p__Acidobacteria	c__Blastocatellia	o__Blastocatellales	f__Pyrinomonadaceae	g__unclassified_f__Pyrinomonadaceae	s__uncultured_Pyrinomonadaceae_bacterium	210	2.63802e-06	0.777778	2
151	d__Bacteria	k__unclassified_d__Bacteria	p__Acidobacteria	c__Blastocatellia	o__unclassified_c__Blastocatellia	f__unclassified_c__Blastocatellia	g__Chloracidobacterium	s__Chloracidobacterium_sp.	11232	0.000141096	1	104
152	d__Bacteria	k__unclassified_d__Bacteria	p__Acidobacteria	c__Blastocatellia	o__unclassified_c__Blastocatellia	f__unclassified_c__Blastocatellia	g__Chloracidobacterium	s__Chloracidobacterium_sp._CP2_5A	12	1.50744e-07	0.133333	1
153	d__Bacteria	k__unclassified_d__Bacteria	p__Acidobacteria	c__Blastocatellia	o__unclassified_c__Blastocatellia	f__unclassified_c__Blastocatellia	g__unclassified_c__Blastocatellia	s__Blastocatellia_bacterium	1461282	0.0183566	1	15921
154	d__Bacteria	k__unclassified_d__Bacteria	p__Acidobacteria	c__Blastocatellia	o__unclassified_c__Blastocatellia	f__unclassified_c__Blastocatellia	g__unclassified_c__Blastocatellia	s__Blastocatellia_bacterium_AA13	62656	0.000787085	1	426
155	d__Bacteria	k__unclassified_d__Bacteria	p__Acidobacteria	c__Holophagae	o__Holophagales	f__Holophagaceae	g__Geothrix	s__Geothrix_sp.	36	4.52232e-07	0.333333	1
156	d__Bacteria	k__unclassified_d__Bacteria	p__Acidobacteria	c__Holophagae	o__Holophagales	f__Holophagaceae	g__Geothrix	s__Geothrix_sp._SG10	148	1.85918e-06	0.777778	2
157	d__Bacteria	k__unclassified_d__Bacteria	p__Acidobacteria	c__Holophagae	o__Holophagales	f__Holophagaceae	g__Geothrix	s__Geothrix_sp._SG184	24	3.01488e-07	0.222222	1
158	d__Bacteria	k__unclassified_d__Bacteria	p__Acidobacteria	c__Holophagae	o__Holophagales	f__Holophagaceae	g__Geothrix	s__Geothrix_sp._SG263	16	2.00992e-07	0.133333	1
159	d__Bacteria	k__unclassified_d__Bacteria	p__Acidobacteria	c__Holophagae	o__Holophagales	f__Holophagaceae	g__Holophaga	s__Holophaga_sp.	74	9.29589e-07	0.555556	2
160	d__Bacteria	k__unclassified_d__Bacteria	p__Acidobacteria	c__Holophagae	o__Holophagales	f__Holophagaceae	g__unclassified_f__Holophagaceae	s__Holophagaceae_bacterium	904	1.13561e-05	1	9
161	d__Bacteria	k__unclassified_d__Bacteria	p__Acidobacteria	c__Holophagae	o__Holophagales	f__unclassified_o__Holophagales	g__unclassified_o__Holophagales	s__Holophagales_bacterium	2672	3.35657e-05	1	48
162	d__Bacteria	k__unclassified_d__Bacteria	p__Acidobacteria	c__Holophagae	o__unclassified_c__Holophagae	f__unclassified_c__Holophagae	g__unclassified_c__Holophagae	s__Holophagae_bacterium	256	3.21587e-06	0.911111	3
163	d__Bacteria	k__unclassified_d__Bacteria	p__Acidobacteria	c__Thermoanaerobaculia	o__Thermoanaerobaculales	f__Thermoanaerobaculaceae	g__unclassified_f__Thermoanaerobaculaceae	s__Thermoanaerobaculaceae_bacterium	2894	3.63545e-05	1	48
164	d__Bacteria	k__unclassified_d__Bacteria	p__Acidobacteria	c__Thermoanaerobaculia	o__Thermoanaerobaculales	f__unclassified_o__Thermoanaerobaculales	g__unclassified_o__Thermoanaerobaculales	s__Thermoanaerobaculales_bacterium	1138	1.42956e-05	1	10
165	d__Bacteria	k__unclassified_d__Bacteria	p__Acidobacteria	c__Thermoanaerobaculia	o__unclassified_c__Thermoanaerobaculia	f__unclassified_c__Thermoanaerobaculia	g__unclassified_c__Thermoanaerobaculia	s__Thermoanaerobaculia_bacterium	100402	0.00126125	1	2034
166	d__Bacteria	k__unclassified_d__Bacteria	p__Acidobacteria	c__Vicinamibacteria	o__Vicinamibacterales	f__Vicinamibacteraceae	g__Luteitalea	s__Luteitalea_pratensis	18624	0.000233955	1	176
167	d__Bacteria	k__unclassified_d__Bacteria	p__Acidobacteria	c__Vicinamibacteria	o__Vicinamibacterales	f__Vicinamibacteraceae	g__Luteitalea	s__Luteitalea_sp.	41826	0.000525419	1	565
168	d__Bacteria	k__unclassified_d__Bacteria	p__Acidobacteria	c__Vicinamibacteria	o__Vicinamibacterales	f__Vicinamibacteraceae	g__Luteitalea	s__Luteitalea_sp._TBR-22	1470	1.84662e-05	1	23
169	d__Bacteria	k__unclassified_d__Bacteria	p__Acidobacteria	c__Vicinamibacteria	o__Vicinamibacterales	f__Vicinamibacteraceae	g__unclassified_f__Vicinamibacteraceae	s__Vicinamibacteraceae_bacterium	1512	1.89938e-05	1	24
170	d__Bacteria	k__unclassified_d__Bacteria	p__Acidobacteria	c__Vicinamibacteria	o__Vicinamibacterales	f__unclassified_o__Vicinamibacterales	g__unclassified_o__Vicinamibacterales	s__Vicinamibacterales_bacterium	39902	0.000501249	1	601
171	d__Bacteria	k__unclassified_d__Bacteria	p__Acidobacteria	c__Vicinamibacteria	o__unclassified_c__Vicinamibacteria	f__unclassified_c__Vicinamibacteria	g__unclassified_c__Vicinamibacteria	s__Vicinamibacteria_bacterium	29752	0.000373745	1	432
172	d__Bacteria	k__unclassified_d__Bacteria	p__Acidobacteria	c__unclassified_p__Acidobacteria	o__unclassified_p__Acidobacteria	f__unclassified_p__Acidobacteria	g__unclassified_p__Acidobacteria	s__Acidobacteria_bacterium	5781396	0.0726259	1	71018
173	d__Bacteria	k__unclassified_d__Bacteria	p__Acidobacteria	c__unclassified_p__Acidobacteria	o__unclassified_p__Acidobacteria	f__unclassified_p__Acidobacteria	g__unclassified_p__Acidobacteria	s__Acidobacteria_bacterium_13_1_20CM_2_55_15	512	6.43175e-06	0.977778	5
174	d__Bacteria	k__unclassified_d__Bacteria	p__Acidobacteria	c__unclassified_p__Acidobacteria	o__unclassified_p__Acidobacteria	f__unclassified_p__Acidobacteria	g__unclassified_p__Acidobacteria	s__Acidobacteria_bacterium_13_1_20CM_2_57_8	2098	2.63551e-05	1	13
175	d__Bacteria	k__unclassified_d__Bacteria	p__Acidobacteria	c__unclassified_p__Acidobacteria	o__unclassified_p__Acidobacteria	f__unclassified_p__Acidobacteria	g__unclassified_p__Acidobacteria	s__Acidobacteria_bacterium_13_1_20CM_2_60_10	340	4.27108e-06	0.666667	5
176	d__Bacteria	k__unclassified_d__Bacteria	p__Acidobacteria	c__unclassified_p__Acidobacteria	o__unclassified_p__Acidobacteria	f__unclassified_p__Acidobacteria	g__unclassified_p__Acidobacteria	s__Acidobacteria_bacterium_13_1_20CM_2_65_9	19382	0.000243477	1	204
177	d__Bacteria	k__unclassified_d__Bacteria	p__Acidobacteria	c__unclassified_p__Acidobacteria	o__unclassified_p__Acidobacteria	f__unclassified_p__Acidobacteria	g__unclassified_p__Acidobacteria	s__Acidobacteria_bacterium_13_1_20CM_2_68_14	1584	1.98982e-05	1	23
178	d__Bacteria	k__unclassified_d__Bacteria	p__Acidobacteria	c__unclassified_p__Acidobacteria	o__unclassified_p__Acidobacteria	f__unclassified_p__Acidobacteria	g__unclassified_p__Acidobacteria	s__Acidobacteria_bacterium_13_1_20CM_2_68_7	218	2.73852e-06	0.622222	3
179	d__Bacteria	k__unclassified_d__Bacteria	p__Acidobacteria	c__unclassified_p__Acidobacteria	o__unclassified_p__Acidobacteria	f__unclassified_p__Acidobacteria	g__unclassified_p__Acidobacteria	s__Acidobacteria_bacterium_13_1_20CM_3_53_8	10444	0.000131198	1	102
180	d__Bacteria	k__unclassified_d__Bacteria	p__Acidobacteria	c__unclassified_p__Acidobacteria	o__unclassified_p__Acidobacteria	f__unclassified_p__Acidobacteria	g__unclassified_p__Acidobacteria	s__Acidobacteria_bacterium_13_1_20CM_3_58_11	2418	3.03749e-05	0.977778	29
181	d__Bacteria	k__unclassified_d__Bacteria	p__Acidobacteria	c__unclassified_p__Acidobacteria	o__unclassified_p__Acidobacteria	f__unclassified_p__Acidobacteria	g__unclassified_p__Acidobacteria	s__Acidobacteria_bacterium_13_1_20CM_4_56_7	2004	2.51743e-05	1	33
182	d__Bacteria	k__unclassified_d__Bacteria	p__Acidobacteria	c__unclassified_p__Acidobacteria	o__unclassified_p__Acidobacteria	f__unclassified_p__Acidobacteria	g__unclassified_p__Acidobacteria	s__Acidobacteria_bacterium_13_1_20CM_4_57_11	1948	2.44708e-05	0.933333	27
183	d__Bacteria	k__unclassified_d__Bacteria	p__Acidobacteria	c__unclassified_p__Acidobacteria	o__unclassified_p__Acidobacteria	f__unclassified_p__Acidobacteria	g__unclassified_p__Acidobacteria	s__Acidobacteria_bacterium_13_1_20CM_58_21	2592	3.25607e-05	1	50
184	d__Bacteria	k__unclassified_d__Bacteria	p__Acidobacteria	c__unclassified_p__Acidobacteria	o__unclassified_p__Acidobacteria	f__unclassified_p__Acidobacteria	g__unclassified_p__Acidobacteria	s__Acidobacteria_bacterium_13_1_40CM_2_56_11	314	3.94447e-06	0.911111	7
185	d__Bacteria	k__unclassified_d__Bacteria	p__Acidobacteria	c__unclassified_p__Acidobacteria	o__unclassified_p__Acidobacteria	f__unclassified_p__Acidobacteria	g__unclassified_p__Acidobacteria	s__Acidobacteria_bacterium_13_1_40CM_2_56_5	2158	2.71088e-05	1	22
186	d__Bacteria	k__unclassified_d__Bacteria	p__Acidobacteria	c__unclassified_p__Acidobacteria	o__unclassified_p__Acidobacteria	f__unclassified_p__Acidobacteria	g__unclassified_p__Acidobacteria	s__Acidobacteria_bacterium_13_1_40CM_2_60_7	368	4.62282e-06	0.577778	5
187	d__Bacteria	k__unclassified_d__Bacteria	p__Acidobacteria	c__unclassified_p__Acidobacteria	o__unclassified_p__Acidobacteria	f__unclassified_p__Acidobacteria	g__unclassified_p__Acidobacteria	s__Acidobacteria_bacterium_13_1_40CM_2_64_6	15166	0.000190515	1	256
188	d__Bacteria	k__unclassified_d__Bacteria	p__Acidobacteria	c__unclassified_p__Acidobacteria	o__unclassified_p__Acidobacteria	f__unclassified_p__Acidobacteria	g__unclassified_p__Acidobacteria	s__Acidobacteria_bacterium_13_1_40CM_2_68_10	436	5.47704e-06	0.977778	6
189	d__Bacteria	k__unclassified_d__Bacteria	p__Acidobacteria	c__unclassified_p__Acidobacteria	o__unclassified_p__Acidobacteria	f__unclassified_p__Acidobacteria	g__unclassified_p__Acidobacteria	s__Acidobacteria_bacterium_13_1_40CM_2_68_5	1178	1.4798e-05	1	17
190	d__Bacteria	k__unclassified_d__Bacteria	p__Acidobacteria	c__unclassified_p__Acidobacteria	o__unclassified_p__Acidobacteria	f__unclassified_p__Acidobacteria	g__unclassified_p__Acidobacteria	s__Acidobacteria_bacterium_13_1_40CM_3_55_6	63620	0.000799195	1	489
191	d__Bacteria	k__unclassified_d__Bacteria	p__Acidobacteria	c__unclassified_p__Acidobacteria	o__unclassified_p__Acidobacteria	f__unclassified_p__Acidobacteria	g__unclassified_p__Acidobacteria	s__Acidobacteria_bacterium_13_1_40CM_3_56_11	1476	1.85415e-05	1	17
192	d__Bacteria	k__unclassified_d__Bacteria	p__Acidobacteria	c__unclassified_p__Acidobacteria	o__unclassified_p__Acidobacteria	f__unclassified_p__Acidobacteria	g__unclassified_p__Acidobacteria	s__Acidobacteria_bacterium_13_1_40CM_3_65_5	14096	0.000177074	1	168
193	d__Bacteria	k__unclassified_d__Bacteria	p__Acidobacteria	c__unclassified_p__Acidobacteria	o__unclassified_p__Acidobacteria	f__unclassified_p__Acidobacteria	g__unclassified_p__Acidobacteria	s__Acidobacteria_bacterium_13_1_40CM_4_57_6	1386	1.74109e-05	0.822222	22
194	d__Bacteria	k__unclassified_d__Bacteria	p__Acidobacteria	c__unclassified_p__Acidobacteria	o__unclassified_p__Acidobacteria	f__unclassified_p__Acidobacteria	g__unclassified_p__Acidobacteria	s__Acidobacteria_bacterium_13_1_40CM_4_58_4	9178	0.000115294	1	115
195	d__Bacteria	k__unclassified_d__Bacteria	p__Acidobacteria	c__unclassified_p__Acidobacteria	o__unclassified_p__Acidobacteria	f__unclassified_p__Acidobacteria	g__unclassified_p__Acidobacteria	s__Acidobacteria_bacterium_13_1_40CM_4_65_8	27008	0.000339275	1	326
196	d__Bacteria	k__unclassified_d__Bacteria	p__Acidobacteria	c__unclassified_p__Acidobacteria	o__unclassified_p__Acidobacteria	f__unclassified_p__Acidobacteria	g__unclassified_p__Acidobacteria	s__Acidobacteria_bacterium_13_1_40CM_4_69_4	188	2.36166e-06	0.866667	2
197	d__Bacteria	k__unclassified_d__Bacteria	p__Acidobacteria	c__unclassified_p__Acidobacteria	o__unclassified_p__Acidobacteria	f__unclassified_p__Acidobacteria	g__unclassified_p__Acidobacteria	s__Acidobacteria_bacterium_13_1_40CM_56_16	1098	1.37931e-05	1	15
198	d__Bacteria	k__unclassified_d__Bacteria	p__Acidobacteria	c__unclassified_p__Acidobacteria	o__unclassified_p__Acidobacteria	f__unclassified_p__Acidobacteria	g__unclassified_p__Acidobacteria	s__Acidobacteria_bacterium_13_1_40CM_65_14	57278	0.000719527	1	644
199	d__Bacteria	k__unclassified_d__Bacteria	p__Acidobacteria	c__unclassified_p__Acidobacteria	o__unclassified_p__Acidobacteria	f__unclassified_p__Acidobacteria	g__unclassified_p__Acidobacteria	s__Acidobacteria_bacterium_13_2_20CM_2_57_12	1020	1.28132e-05	0.733333	16
200	d__Bacteria	k__unclassified_d__Bacteria	p__Acidobacteria	c__unclassified_p__Acidobacteria	o__unclassified_p__Acidobacteria	f__unclassified_p__Acidobacteria	g__unclassified_p__Acidobacteria	s__Acidobacteria_bacterium_13_2_20CM_2_57_6	4122	5.17806e-05	0.955556	60
201	d__Bacteria	k__unclassified_d__Bacteria	p__Acidobacteria	c__unclassified_p__Acidobacteria	o__unclassified_p__Acidobacteria	f__unclassified_p__Acidobacteria	g__unclassified_p__Acidobacteria	s__Acidobacteria_bacterium_13_2_20CM_2_66_4	6784	8.52207e-05	1	72
202	d__Bacteria	k__unclassified_d__Bacteria	p__Acidobacteria	c__unclassified_p__Acidobacteria	o__unclassified_p__Acidobacteria	f__unclassified_p__Acidobacteria	g__unclassified_p__Acidobacteria	s__Acidobacteria_bacterium_13_2_20CM_56_17	4758	5.977e-05	0.977778	26
203	d__Bacteria	k__unclassified_d__Bacteria	p__Acidobacteria	c__unclassified_p__Acidobacteria	o__unclassified_p__Acidobacteria	f__unclassified_p__Acidobacteria	g__unclassified_p__Acidobacteria	s__Acidobacteria_bacterium_13_2_20CM_57_17	3296	4.14044e-05	0.844444	51
204	d__Bacteria	k__unclassified_d__Bacteria	p__Acidobacteria	c__unclassified_p__Acidobacteria	o__unclassified_p__Acidobacteria	f__unclassified_p__Acidobacteria	g__unclassified_p__Acidobacteria	s__Acidobacteria_bacterium_13_2_20CM_57_7	3920	4.92431e-05	0.977778	51
205	d__Bacteria	k__unclassified_d__Bacteria	p__Acidobacteria	c__unclassified_p__Acidobacteria	o__unclassified_p__Acidobacteria	f__unclassified_p__Acidobacteria	g__unclassified_p__Acidobacteria	s__Acidobacteria_bacterium_13_2_20CM_58_27	3124	3.92437e-05	1	39
206	d__Bacteria	k__unclassified_d__Bacteria	p__Acidobacteria	c__unclassified_p__Acidobacteria	o__unclassified_p__Acidobacteria	f__unclassified_p__Acidobacteria	g__unclassified_p__Acidobacteria	s__Acidobacteria_bacterium_21-70-11	388	4.87406e-06	0.977778	5
207	d__Bacteria	k__unclassified_d__Bacteria	p__Acidobacteria	c__unclassified_p__Acidobacteria	o__unclassified_p__Acidobacteria	f__unclassified_p__Acidobacteria	g__unclassified_p__Acidobacteria	s__Acidobacteria_bacterium_37-65-4	1130	1.41951e-05	1	13
208	d__Bacteria	k__unclassified_d__Bacteria	p__Acidobacteria	c__unclassified_p__Acidobacteria	o__unclassified_p__Acidobacteria	f__unclassified_p__Acidobacteria	g__unclassified_p__Acidobacteria	s__Acidobacteria_bacterium_37-71-11	170	2.13554e-06	0.688889	4
209	d__Bacteria	k__unclassified_d__Bacteria	p__Acidobacteria	c__unclassified_p__Acidobacteria	o__unclassified_p__Acidobacteria	f__unclassified_p__Acidobacteria	g__unclassified_p__Acidobacteria	s__Acidobacteria_bacterium_AB60	128	1.60794e-06	0.466667	4
210	d__Bacteria	k__unclassified_d__Bacteria	p__Acidobacteria	c__unclassified_p__Acidobacteria	o__unclassified_p__Acidobacteria	f__unclassified_p__Acidobacteria	g__unclassified_p__Acidobacteria	s__Acidobacteria_bacterium_ACB2	120	1.50744e-06	0.577778	3
211	d__Bacteria	k__unclassified_d__Bacteria	p__Acidobacteria	c__unclassified_p__Acidobacteria	o__unclassified_p__Acidobacteria	f__unclassified_p__Acidobacteria	g__unclassified_p__Acidobacteria	s__Acidobacteria_bacterium_ADurb.Bin051	66	8.29093e-07	0.511111	1
212	d__Bacteria	k__unclassified_d__Bacteria	p__Acidobacteria	c__unclassified_p__Acidobacteria	o__unclassified_p__Acidobacteria	f__unclassified_p__Acidobacteria	g__unclassified_p__Acidobacteria	s__Acidobacteria_bacterium_Mor1	24	3.01488e-07	0.222222	1
213	d__Bacteria	k__unclassified_d__Bacteria	p__Acidobacteria	c__unclassified_p__Acidobacteria	o__unclassified_p__Acidobacteria	f__unclassified_p__Acidobacteria	g__unclassified_p__Acidobacteria	s__Acidobacteria_bacterium_RBG_13_68_16	564	7.08497e-06	1	6
214	d__Bacteria	k__unclassified_d__Bacteria	p__Acidobacteria	c__unclassified_p__Acidobacteria	o__unclassified_p__Acidobacteria	f__unclassified_p__Acidobacteria	g__unclassified_p__Acidobacteria	s__Acidobacteria_bacterium_RBG_16_64_8	306	3.84397e-06	0.888889	6
215	d__Bacteria	k__unclassified_d__Bacteria	p__Acidobacteria	c__unclassified_p__Acidobacteria	o__unclassified_p__Acidobacteria	f__unclassified_p__Acidobacteria	g__unclassified_p__Acidobacteria	s__Acidobacteria_bacterium_RBG_16_68_9	1254	1.57528e-05	0.888889	10
216	d__Bacteria	k__unclassified_d__Bacteria	p__Acidobacteria	c__unclassified_p__Acidobacteria	o__unclassified_p__Acidobacteria	f__unclassified_p__Acidobacteria	g__unclassified_p__Acidobacteria	s__Acidobacteria_bacterium_RBG_16_70_10	5668	7.12015e-05	1	89
217	d__Bacteria	k__unclassified_d__Bacteria	p__Acidobacteria	c__unclassified_p__Acidobacteria	o__unclassified_p__Acidobacteria	f__unclassified_p__Acidobacteria	g__unclassified_p__Acidobacteria	s__Acidobacteria_bacterium_RIFCSPLOWO2_02_FULL_59_13	594	7.46183e-06	0.911111	8
218	d__Bacteria	k__unclassified_d__Bacteria	p__Acidobacteria	c__unclassified_p__Acidobacteria	o__unclassified_p__Acidobacteria	f__unclassified_p__Acidobacteria	g__unclassified_p__Acidobacteria	s__Acidobacteria_bacterium_RIFCSPLOWO2_02_FULL_60_20	582	7.31109e-06	0.933333	4
219	d__Bacteria	k__unclassified_d__Bacteria	p__Acidobacteria	c__unclassified_p__Acidobacteria	o__unclassified_p__Acidobacteria	f__unclassified_p__Acidobacteria	g__unclassified_p__Acidobacteria	s__Acidobacteria_bacterium_RIFCSPLOWO2_02_FULL_61_28	1260	1.58281e-05	1	11
220	d__Bacteria	k__unclassified_d__Bacteria	p__Acidobacteria	c__unclassified_p__Acidobacteria	o__unclassified_p__Acidobacteria	f__unclassified_p__Acidobacteria	g__unclassified_p__Acidobacteria	s__Acidobacteria_bacterium_RIFCSPLOWO2_02_FULL_64_15	14080	0.000176873	1	235
221	d__Bacteria	k__unclassified_d__Bacteria	p__Acidobacteria	c__unclassified_p__Acidobacteria	o__unclassified_p__Acidobacteria	f__unclassified_p__Acidobacteria	g__unclassified_p__Acidobacteria	s__Acidobacteria_bacterium_RIFCSPLOWO2_02_FULL_65_29	33088	0.000415652	1	401
222	d__Bacteria	k__unclassified_d__Bacteria	p__Acidobacteria	c__unclassified_p__Acidobacteria	o__unclassified_p__Acidobacteria	f__unclassified_p__Acidobacteria	g__unclassified_p__Acidobacteria	s__Acidobacteria_bacterium_RIFCSPLOWO2_02_FULL_67_21	4328	5.43684e-05	1	52
223	d__Bacteria	k__unclassified_d__Bacteria	p__Acidobacteria	c__unclassified_p__Acidobacteria	o__unclassified_p__Acidobacteria	f__unclassified_p__Acidobacteria	g__unclassified_p__Acidobacteria	s__Acidobacteria_bacterium_RIFCSPLOWO2_02_FULL_67_36	23996	0.000301438	1	366
224	d__Bacteria	k__unclassified_d__Bacteria	p__Acidobacteria	c__unclassified_p__Acidobacteria	o__unclassified_p__Acidobacteria	f__unclassified_p__Acidobacteria	g__unclassified_p__Acidobacteria	s__Acidobacteria_bacterium_RIFCSPLOWO2_02_FULL_68_18	3466	4.35399e-05	1	37
225	d__Bacteria	k__unclassified_d__Bacteria	p__Acidobacteria	c__unclassified_p__Acidobacteria	o__unclassified_p__Acidobacteria	f__unclassified_p__Acidobacteria	g__unclassified_p__Acidobacteria	s__Acidobacteria_bacterium_RIFCSPLOWO2_12_FULL_54_10	714	8.96927e-06	0.888889	8
226	d__Bacteria	k__unclassified_d__Bacteria	p__Acidobacteria	c__unclassified_p__Acidobacteria	o__unclassified_p__Acidobacteria	f__unclassified_p__Acidobacteria	g__unclassified_p__Acidobacteria	s__Acidobacteria_bacterium_RIFCSPLOWO2_12_FULL_59_11	110	1.38182e-06	0.555556	2
227	d__Bacteria	k__unclassified_d__Bacteria	p__Acidobacteria	c__unclassified_p__Acidobacteria	o__unclassified_p__Acidobacteria	f__unclassified_p__Acidobacteria	g__unclassified_p__Acidobacteria	s__Acidobacteria_bacterium_RIFCSPLOWO2_12_FULL_60_22	336	4.22083e-06	0.911111	5
228	d__Bacteria	k__unclassified_d__Bacteria	p__Acidobacteria	c__unclassified_p__Acidobacteria	o__unclassified_p__Acidobacteria	f__unclassified_p__Acidobacteria	g__unclassified_p__Acidobacteria	s__Acidobacteria_bacterium_RIFCSPLOWO2_12_FULL_65_11	3754	4.71578e-05	1	54
229	d__Bacteria	k__unclassified_d__Bacteria	p__Acidobacteria	c__unclassified_p__Acidobacteria	o__unclassified_p__Acidobacteria	f__unclassified_p__Acidobacteria	g__unclassified_p__Acidobacteria	s__Acidobacteria_bacterium_RIFCSPLOWO2_12_FULL_66_10	11264	0.000141498	1	142
230	d__Bacteria	k__unclassified_d__Bacteria	p__Acidobacteria	c__unclassified_p__Acidobacteria	o__unclassified_p__Acidobacteria	f__unclassified_p__Acidobacteria	g__unclassified_p__Acidobacteria	s__Acidobacteria_bacterium_RIFCSPLOWO2_12_FULL_66_21	5602	7.03724e-05	1	69
231	d__Bacteria	k__unclassified_d__Bacteria	p__Acidobacteria	c__unclassified_p__Acidobacteria	o__unclassified_p__Acidobacteria	f__unclassified_p__Acidobacteria	g__unclassified_p__Acidobacteria	s__Acidobacteria_bacterium_RIFCSPLOWO2_12_FULL_67_14	2800	3.51736e-05	1	30
232	d__Bacteria	k__unclassified_d__Bacteria	p__Acidobacteria	c__unclassified_p__Acidobacteria	o__unclassified_p__Acidobacteria	f__unclassified_p__Acidobacteria	g__unclassified_p__Acidobacteria	s__Acidobacteria_bacterium_RIFCSPLOWO2_12_FULL_67_14b	12450	0.000156397	1	199
233	d__Bacteria	k__unclassified_d__Bacteria	p__Acidobacteria	c__unclassified_p__Acidobacteria	o__unclassified_p__Acidobacteria	f__unclassified_p__Acidobacteria	g__unclassified_p__Acidobacteria	s__Acidobacteria_bacterium_RIFCSPLOWO2_12_FULL_68_19	1194	1.4999e-05	1	15
234	d__Bacteria	k__unclassified_d__Bacteria	p__Acidobacteria	c__unclassified_p__Acidobacteria	o__unclassified_p__Acidobacteria	f__unclassified_p__Acidobacteria	g__unclassified_p__Acidobacteria	s__Acidobacteria_bacterium_SCGC_AG-212-P17	198	2.48728e-06	0.755556	2
235	d__Bacteria	k__unclassified_d__Bacteria	p__Acidobacteria	c__unclassified_p__Acidobacteria	o__unclassified_p__Acidobacteria	f__unclassified_p__Acidobacteria	g__unclassified_p__Acidobacteria	s__Acidobacteria_bacterium_SCN_69-37	5256	6.60259e-05	1	53
236	d__Bacteria	k__unclassified_d__Bacteria	p__Acidobacteria	c__unclassified_p__Acidobacteria	o__unclassified_p__Acidobacteria	f__unclassified_p__Acidobacteria	g__unclassified_p__Acidobacteria	s__uncultured_Acidobacteria_bacterium	2790	3.5048e-05	1	34
237	d__Bacteria	k__unclassified_d__Bacteria	p__Acidobacteria	c__unclassified_p__Acidobacteria	o__unclassified_p__Acidobacteria	f__unclassified_p__Acidobacteria	g__unclassified_p__Acidobacteria	s__uncultured_Acidobacteria_bacterium_A11	994	1.24866e-05	1	9
238	d__Bacteria	k__unclassified_d__Bacteria	p__Acidobacteria	c__unclassified_p__Acidobacteria	o__unclassified_p__Acidobacteria	f__unclassified_p__Acidobacteria	g__unclassified_p__Acidobacteria	s__uncultured_Acidobacteria_bacterium_A3	306	3.84397e-06	0.888889	2
239	d__Bacteria	k__unclassified_d__Bacteria	p__Acidobacteria	c__unclassified_p__Acidobacteria	o__unclassified_p__Acidobacteria	f__unclassified_p__Acidobacteria	g__unclassified_p__Acidobacteria	s__uncultured_Acidobacteria_bacterium_HF4000_26D02	150	1.8843e-06	0.755556	1
240	d__Bacteria	k__unclassified_d__Bacteria	p__Acidobacteria	c__unclassified_p__Acidobacteria	o__unclassified_p__Acidobacteria	f__unclassified_p__Acidobacteria	g__unclassified_p__Acidobacteria	s__uncultured_Acidobacteria_bacterium_Rifle_16ft_4_minimus_33681	14	1.75868e-07	0.0888889	1
241	d__Bacteria	k__unclassified_d__Bacteria	p__Acidobacteria	c__unclassified_p__Acidobacteria	o__unclassified_p__Acidobacteria	f__unclassified_p__Acidobacteria	g__unclassified_p__Acidobacteria	s__uncultured_Acidobacteria_bacterium_Rifle_16ft_4_minimus_38982	172	2.16067e-06	0.8	7
242	d__Bacteria	k__unclassified_d__Bacteria	p__Acidobacteria	c__unclassified_p__Acidobacteria	o__unclassified_p__Acidobacteria	f__unclassified_p__Acidobacteria	g__unclassified_p__Acidobacteria	s__uncultured_Acidobacteria_bacterium_cosmid_p2H8	912	1.14566e-05	1	7
243	d__Bacteria	k__unclassified_d__Bacteria	p__Actinobacteria	c__Acidimicrobiia	o__Acidimicrobiales	f__Acidimicrobiaceae	g__Acidiferrimicrobium	s__Acidiferrimicrobium_australe	980	1.23108e-05	1	16
244	d__Bacteria	k__unclassified_d__Bacteria	p__Actinobacteria	c__Acidimicrobiia	o__Acidimicrobiales	f__Acidimicrobiaceae	g__Acidimicrobium	s__Acidimicrobium_sp.	764	9.59737e-06	1	12
245	d__Bacteria	k__unclassified_d__Bacteria	p__Actinobacteria	c__Acidimicrobiia	o__Acidimicrobiales	f__Acidimicrobiaceae	g__Acidimicrobium	s__Acidimicrobium_sp._BACL17_MAG-120823-bin42	94	1.18083e-06	0.622222	2
246	d__Bacteria	k__unclassified_d__Bacteria	p__Actinobacteria	c__Acidimicrobiia	o__Acidimicrobiales	f__Acidimicrobiaceae	g__Acidimicrobium	s__Acidimicrobium_sp._BACL17_MAG-120924-bin0	152	1.90943e-06	0.666667	1
247	d__Bacteria	k__unclassified_d__Bacteria	p__Actinobacteria	c__Acidimicrobiia	o__Acidimicrobiales	f__Acidimicrobiaceae	g__Aciditerrimonas	s__Aciditerrimonas_ferrireducens	380	4.77356e-06	0.977778	12
248	d__Bacteria	k__unclassified_d__Bacteria	p__Actinobacteria	c__Acidimicrobiia	o__Acidimicrobiales	f__Acidimicrobiaceae	g__Acidithrix	s__Acidithrix_ferrooxidans	194	2.43703e-06	0.422222	2
249	d__Bacteria	k__unclassified_d__Bacteria	p__Actinobacteria	c__Acidimicrobiia	o__Acidimicrobiales	f__Acidimicrobiaceae	g__Ferrimicrobium	s__Ferrimicrobium_acidiphilum	6	7.5372e-08	0.0666667	1
250	d__Bacteria	k__unclassified_d__Bacteria	p__Actinobacteria	c__Acidimicrobiia	o__Acidimicrobiales	f__Acidimicrobiaceae	g__Ferrithrix	s__Ferrithrix_thermotolerans	124	1.55769e-06	0.622222	1
251	d__Bacteria	k__unclassified_d__Bacteria	p__Actinobacteria	c__Acidimicrobiia	o__Acidimicrobiales	f__Acidimicrobiaceae	g__unclassified_f__Acidimicrobiaceae	s__Acidimicrobiaceae_bacterium	50820	0.000638401	1	682
252	d__Bacteria	k__unclassified_d__Bacteria	p__Actinobacteria	c__Acidimicrobiia	o__Acidimicrobiales	f__Iamiaceae	g__Actinomarinicola	s__Actinomarinicola_tropica	1528	1.91947e-05	1	21
253	d__Bacteria	k__unclassified_d__Bacteria	p__Actinobacteria	c__Acidimicrobiia	o__Acidimicrobiales	f__Iamiaceae	g__Aquihabitans	s__Aquihabitans_sp._G128	790	9.92399e-06	1	13
254	d__Bacteria	k__unclassified_d__Bacteria	p__Actinobacteria	c__Acidimicrobiia	o__Acidimicrobiales	f__Iamiaceae	g__Aquihabitans	s__Aquihabitans_sp._Kera_3	536	6.73324e-06	1	10
255	d__Bacteria	k__unclassified_d__Bacteria	p__Actinobacteria	c__Acidimicrobiia	o__Acidimicrobiales	f__Iamiaceae	g__Iamia	s__Iamia_sp._SCSIO_61187	1940	2.43703e-05	1	24
256	d__Bacteria	k__unclassified_d__Bacteria	p__Actinobacteria	c__Acidimicrobiia	o__Acidimicrobiales	f__Iamiaceae	g__Rhabdothermincola	s__Rhabdothermincola_salaria	342	4.29621e-06	0.888889	7
257	d__Bacteria	k__unclassified_d__Bacteria	p__Actinobacteria	c__Acidimicrobiia	o__Acidimicrobiales	f__Iamiaceae	g__Rhabdothermincola	s__Rhabdothermincola_sediminis	994	1.24866e-05	1	26
258	d__Bacteria	k__unclassified_d__Bacteria	p__Actinobacteria	c__Acidimicrobiia	o__Acidimicrobiales	f__Ilumatobacteraceae	g__Desertimonas	s__Desertimonas_flava	6992	8.78336e-05	1	109
259	d__Bacteria	k__unclassified_d__Bacteria	p__Actinobacteria	c__Acidimicrobiia	o__Acidimicrobiales	f__Ilumatobacteraceae	g__Ilumatobacter	s__Ilumatobacter_coccineus	880	1.10546e-05	1	15
260	d__Bacteria	k__unclassified_d__Bacteria	p__Actinobacteria	c__Acidimicrobiia	o__Acidimicrobiales	f__Ilumatobacteraceae	g__Ilumatobacter	s__Ilumatobacter_fluminis	4166	5.23333e-05	1	58
261	d__Bacteria	k__unclassified_d__Bacteria	p__Actinobacteria	c__Acidimicrobiia	o__Acidimicrobiales	f__Ilumatobacteraceae	g__Ilumatobacter	s__Ilumatobacter_nonamiensis	622	7.81357e-06	0.911111	12
262	d__Bacteria	k__unclassified_d__Bacteria	p__Actinobacteria	c__Acidimicrobiia	o__Acidimicrobiales	f__Ilumatobacteraceae	g__Ilumatobacter	s__Ilumatobacter_sp.	47190	0.000592801	1	682
263	d__Bacteria	k__unclassified_d__Bacteria	p__Actinobacteria	c__Acidimicrobiia	o__Acidimicrobiales	f__Ilumatobacteraceae	g__unclassified_f__Ilumatobacteraceae	s__Ilumatobacteraceae_bacterium	751308	0.00943794	1	8083
264	d__Bacteria	k__unclassified_d__Bacteria	p__Actinobacteria	c__Acidimicrobiia	o__Acidimicrobiales	f__Microthrixaceae	g__Candidatus_Microthrix	s__Candidatus_Microthrix_parvicella	138	1.73356e-06	0.755556	3
265	d__Bacteria	k__unclassified_d__Bacteria	p__Actinobacteria	c__Acidimicrobiia	o__Acidimicrobiales	f__Microthrixaceae	g__Candidatus_Microthrix	s__Candidatus_Microthrix_sp.	892	1.12053e-05	1	20
266	d__Bacteria	k__unclassified_d__Bacteria	p__Actinobacteria	c__Acidimicrobiia	o__Acidimicrobiales	f__Microthrixaceae	g__unclassified_f__Microthrixaceae	s__Microthrixaceae_bacterium	6316	7.93416e-05	1	107
267	d__Bacteria	k__unclassified_d__Bacteria	p__Actinobacteria	c__Acidimicrobiia	o__Acidimicrobiales	f__unclassified_o__Acidimicrobiales	g__unclassified_o__Acidimicrobiales	s__Acidimicrobiales_bacterium	49746	0.00062491	1	717
268	d__Bacteria	k__unclassified_d__Bacteria	p__Actinobacteria	c__Acidimicrobiia	o__Acidimicrobiales	f__unclassified_o__Acidimicrobiales	g__unclassified_o__Acidimicrobiales	s__Acidimicrobiales_bacterium_mtb01	144	1.80893e-06	0.8	1
269	d__Bacteria	k__unclassified_d__Bacteria	p__Actinobacteria	c__Acidimicrobiia	o__Acidimicrobiales	f__unclassified_o__Acidimicrobiales	g__unclassified_o__Acidimicrobiales	s__uncultured_Acidimicrobiales_bacterium	3832	4.81376e-05	1	40
270	d__Bacteria	k__unclassified_d__Bacteria	p__Actinobacteria	c__Acidimicrobiia	o__unclassified_c__Acidimicrobiia	f__unclassified_c__Acidimicrobiia	g__unclassified_c__Acidimicrobiia	s__Acidimicrobiia_bacterium	223112	0.00280273	1	3591
271	d__Bacteria	k__unclassified_d__Bacteria	p__Actinobacteria	c__Acidimicrobiia	o__unclassified_c__Acidimicrobiia	f__unclassified_c__Acidimicrobiia	g__unclassified_c__Acidimicrobiia	s__Acidimicrobiia_bacterium_BACL6_MAG-120924-bin43	168	2.11042e-06	0.844444	2
272	d__Bacteria	k__unclassified_d__Bacteria	p__Actinobacteria	c__Acidimicrobiia	o__unclassified_c__Acidimicrobiia	f__unclassified_c__Acidimicrobiia	g__unclassified_c__Acidimicrobiia	s__Acidimicrobiia_bacterium_BACL6_MAG-121220-bin61	74	9.29589e-07	0.444444	3
273	d__Bacteria	k__unclassified_d__Bacteria	p__Actinobacteria	c__Acidimicrobiia	o__unclassified_c__Acidimicrobiia	f__unclassified_c__Acidimicrobiia	g__unclassified_c__Acidimicrobiia	s__Acidimicrobiia_bacterium_EGI_L10123	516	6.482e-06	1	10
274	d__Bacteria	k__unclassified_d__Bacteria	p__Actinobacteria	c__Actinomycetia	o__Acidothermales	f__Acidothermaceae	g__Acidothermus	s__Acidothermus_cellulolyticus	418	5.25092e-06	0.955556	10
275	d__Bacteria	k__unclassified_d__Bacteria	p__Actinobacteria	c__Actinomycetia	o__Acidothermales	f__Acidothermaceae	g__Acidothermus	s__Acidothermus_sp.	460	5.77852e-06	0.911111	13
276	d__Bacteria	k__unclassified_d__Bacteria	p__Actinobacteria	c__Actinomycetia	o__Acidothermales	f__unclassified_o__Acidothermales	g__unclassified_o__Acidothermales	s__Acidothermales_bacterium	3606	4.52986e-05	1	70
277	d__Bacteria	k__unclassified_d__Bacteria	p__Actinobacteria	c__Actinomycetia	o__Actinomycetales	f__Actinomycetaceae	g__Actinomyces	s__Actinomyces_graevenitzii	38	4.77356e-07	0.311111	1
278	d__Bacteria	k__unclassified_d__Bacteria	p__Actinobacteria	c__Actinomycetia	o__Actinomycetales	f__Actinomycetaceae	g__Actinomyces	s__Actinomyces_slackii	20	2.5124e-07	0.177778	1
279	d__Bacteria	k__unclassified_d__Bacteria	p__Actinobacteria	c__Actinomycetia	o__Actinomycetales	f__Actinomycetaceae	g__Actinomyces	s__Actinomyces_sp.	854	1.0728e-05	1	15
280	d__Bacteria	k__unclassified_d__Bacteria	p__Actinobacteria	c__Actinomycetia	o__Actinomycetales	f__Actinomycetaceae	g__Arcanobacterium	s__Arcanobacterium_sp.	2	2.5124e-08	0.0222222	1
281	d__Bacteria	k__unclassified_d__Bacteria	p__Actinobacteria	c__Actinomycetia	o__Actinomycetales	f__Actinomycetaceae	g__Bowdeniella	s__Bowdeniella_nasicola	20	2.5124e-07	0.177778	1
282	d__Bacteria	k__unclassified_d__Bacteria	p__Actinobacteria	c__Actinomycetia	o__Actinomycetales	f__unclassified_o__Actinomycetales	g__unclassified_o__Actinomycetales	s__Actinomycetales_bacterium	19660	0.000246969	1	308
283	d__Bacteria	k__unclassified_d__Bacteria	p__Actinobacteria	c__Actinomycetia	o__Actinomycetales	f__unclassified_o__Actinomycetales	g__unclassified_o__Actinomycetales	s__Actinomycetales_bacterium_mxb001	54	6.78348e-07	0.444444	1
284	d__Bacteria	k__unclassified_d__Bacteria	p__Actinobacteria	c__Actinomycetia	o__Actinopolysporales	f__Actinopolysporaceae	g__Actinopolyspora	s__unclassified_g__Actinopolyspora	70	8.79341e-07	0.466667	1
285	d__Bacteria	k__unclassified_d__Bacteria	p__Actinobacteria	c__Actinomycetia	o__Bifidobacteriales	f__Bifidobacteriaceae	g__Bifidobacterium	s__Bifidobacterium_bifidum	28	3.51736e-07	0.244444	1
286	d__Bacteria	k__unclassified_d__Bacteria	p__Actinobacteria	c__Actinomycetia	o__Bifidobacteriales	f__Bifidobacteriaceae	g__Bifidobacterium	s__Bifidobacterium_boum	50	6.281e-07	0.355556	2
287	d__Bacteria	k__unclassified_d__Bacteria	p__Actinobacteria	c__Actinomycetia	o__Bifidobacteriales	f__Bifidobacteriaceae	g__Bifidobacterium	s__Bifidobacterium_sp.	4	5.0248e-08	0.0444444	1
288	d__Bacteria	k__unclassified_d__Bacteria	p__Actinobacteria	c__Actinomycetia	o__Bifidobacteriales	f__Bifidobacteriaceae	g__Bifidobacterium	s__Bifidobacterium_xylocopae	76	9.54713e-07	0.311111	1
289	d__Bacteria	k__unclassified_d__Bacteria	p__Actinobacteria	c__Actinomycetia	o__Bifidobacteriales	f__Bifidobacteriaceae	g__Pseudoscardovia	s__Pseudoscardovia_suis	14	1.75868e-07	0.155556	1
290	d__Bacteria	k__unclassified_d__Bacteria	p__Actinobacteria	c__Actinomycetia	o__Candidatus_Nanopelagicales	f__Candidatus_Nanopelagicaceae	g__unclassified_f__Candidatus_Nanopelagicaceae	s__Candidatus_Nanopelagicaceae_bacterium	106	1.33157e-06	0.688889	3
291	d__Bacteria	k__unclassified_d__Bacteria	p__Actinobacteria	c__Actinomycetia	o__Candidatus_Nanopelagicales	f__unclassified_o__Candidatus_Nanopelagicales	g__unclassified_o__Candidatus_Nanopelagicales	s__Candidatus_Nanopelagicales_bacterium	742	9.32101e-06	1	16
292	d__Bacteria	k__unclassified_d__Bacteria	p__Actinobacteria	c__Actinomycetia	o__Catenulisporales	f__Actinospicaceae	g__Actinocrinis	s__Actinocrinis_puniceicyclus	2830	3.55505e-05	1	31
293	d__Bacteria	k__unclassified_d__Bacteria	p__Actinobacteria	c__Actinomycetia	o__Catenulisporales	f__Actinospicaceae	g__Actinospica	s__Actinospica_durhamensis	320	4.01984e-06	1	4
294	d__Bacteria	k__unclassified_d__Bacteria	p__Actinobacteria	c__Actinomycetia	o__Catenulisporales	f__Actinospicaceae	g__Actinospica	s__Actinospica_robiniae	670	8.41655e-06	0.977778	5
295	d__Bacteria	k__unclassified_d__Bacteria	p__Actinobacteria	c__Actinomycetia	o__Catenulisporales	f__Actinospicaceae	g__Actinospica	s__Actinospica_sp._MGRD01-02	148	1.85918e-06	0.777778	2
296	d__Bacteria	k__unclassified_d__Bacteria	p__Actinobacteria	c__Actinomycetia	o__Catenulisporales	f__Catenulisporaceae	g__Catenulispora	s__Catenulispora_acidiphila	166	2.08529e-06	0.422222	1
297	d__Bacteria	k__unclassified_d__Bacteria	p__Actinobacteria	c__Actinomycetia	o__Catenulisporales	f__Catenulisporaceae	g__Catenulispora	s__Catenulispora_pinisilvae	154	1.93455e-06	0.622222	2
298	d__Bacteria	k__unclassified_d__Bacteria	p__Actinobacteria	c__Actinomycetia	o__Catenulisporales	f__Catenulisporaceae	g__Catenulispora	s__Catenulispora_pinistramenti	204	2.56265e-06	0.777778	2
299	d__Bacteria	k__unclassified_d__Bacteria	p__Actinobacteria	c__Actinomycetia	o__Catenulisporales	f__Catenulisporaceae	g__Catenulispora	s__Catenulispora_rubra	274	3.44199e-06	0.844444	7
300	d__Bacteria	k__unclassified_d__Bacteria	p__Actinobacteria	c__Actinomycetia	o__Catenulisporales	f__Catenulisporaceae	g__Catenulispora	s__Catenulispora_sp.	788	9.89886e-06	1	22
301	d__Bacteria	k__unclassified_d__Bacteria	p__Actinobacteria	c__Actinomycetia	o__Catenulisporales	f__Catenulisporaceae	g__Catenulispora	s__Catenulispora_sp._13_1_20CM_3_70_7	1338	1.6808e-05	1	17
302	d__Bacteria	k__unclassified_d__Bacteria	p__Actinobacteria	c__Actinomycetia	o__Catenulisporales	f__unclassified_o__Catenulisporales	g__unclassified_o__Catenulisporales	s__Catenulisporales_bacterium	662	8.31605e-06	0.977778	16
303	d__Bacteria	k__unclassified_d__Bacteria	p__Actinobacteria	c__Actinomycetia	o__Corynebacteriales	f__Corynebacteriaceae	g__Corynebacterium	s__Corynebacterium_cyclohexanicum	176	2.21091e-06	0.666667	2
304	d__Bacteria	k__unclassified_d__Bacteria	p__Actinobacteria	c__Actinomycetia	o__Corynebacteriales	f__Corynebacteriaceae	g__Corynebacterium	s__Corynebacterium_humireducens	12	1.50744e-07	0.133333	1
305	d__Bacteria	k__unclassified_d__Bacteria	p__Actinobacteria	c__Actinomycetia	o__Corynebacteriales	f__Corynebacteriaceae	g__Corynebacterium	s__Corynebacterium_sp.	24	3.01488e-07	0.266667	1
306	d__Bacteria	k__unclassified_d__Bacteria	p__Actinobacteria	c__Actinomycetia	o__Corynebacteriales	f__Dietziaceae	g__Dietzia	s__Dietzia_sp.	856	1.07531e-05	1	11
307	d__Bacteria	k__unclassified_d__Bacteria	p__Actinobacteria	c__Actinomycetia	o__Corynebacteriales	f__Dietziaceae	g__Dietzia	s__Dietzia_sp._Alg238-R159	44	5.52728e-07	0.288889	1
308	d__Bacteria	k__unclassified_d__Bacteria	p__Actinobacteria	c__Actinomycetia	o__Corynebacteriales	f__Gordoniaceae	g__Gordonia	s__Gordonia_alkanivorans	22	2.76364e-07	0.2	1
309	d__Bacteria	k__unclassified_d__Bacteria	p__Actinobacteria	c__Actinomycetia	o__Corynebacteriales	f__Gordoniaceae	g__Gordonia	s__Gordonia_asplenii	688	8.64266e-06	0.933333	8
310	d__Bacteria	k__unclassified_d__Bacteria	p__Actinobacteria	c__Actinomycetia	o__Corynebacteriales	f__Gordoniaceae	g__Gordonia	s__Gordonia_bronchialis	120	1.50744e-06	0.533333	1
311	d__Bacteria	k__unclassified_d__Bacteria	p__Actinobacteria	c__Actinomycetia	o__Corynebacteriales	f__Gordoniaceae	g__Gordonia	s__Gordonia_humi	34	4.27108e-07	0.311111	1
312	d__Bacteria	k__unclassified_d__Bacteria	p__Actinobacteria	c__Actinomycetia	o__Corynebacteriales	f__Gordoniaceae	g__Gordonia	s__Gordonia_jinghuaiqii	60	7.5372e-07	0.444444	1
313	d__Bacteria	k__unclassified_d__Bacteria	p__Actinobacteria	c__Actinomycetia	o__Corynebacteriales	f__Gordoniaceae	g__Gordonia	s__Gordonia_polyisoprenivorans	10	1.2562e-07	0.111111	1
314	d__Bacteria	k__unclassified_d__Bacteria	p__Actinobacteria	c__Actinomycetia	o__Corynebacteriales	f__Gordoniaceae	g__Gordonia	s__Gordonia_rhizosphera	410	5.15042e-06	0.977778	6
315	d__Bacteria	k__unclassified_d__Bacteria	p__Actinobacteria	c__Actinomycetia	o__Corynebacteriales	f__Gordoniaceae	g__Gordonia	s__Gordonia_rubripertincta	58	7.28596e-07	0.377778	4
316	d__Bacteria	k__unclassified_d__Bacteria	p__Actinobacteria	c__Actinomycetia	o__Corynebacteriales	f__Gordoniaceae	g__Gordonia	s__Gordonia_sp.	224	2.81389e-06	0.777778	3
317	d__Bacteria	k__unclassified_d__Bacteria	p__Actinobacteria	c__Actinomycetia	o__Corynebacteriales	f__Gordoniaceae	g__Gordonia	s__Gordonia_sp._CYKS2	68	8.54217e-07	0.4	1
318	d__Bacteria	k__unclassified_d__Bacteria	p__Actinobacteria	c__Actinomycetia	o__Corynebacteriales	f__Gordoniaceae	g__Gordonia	s__Gordonia_sp._GW1C4-4	24	3.01488e-07	0.222222	1
319	d__Bacteria	k__unclassified_d__Bacteria	p__Actinobacteria	c__Actinomycetia	o__Corynebacteriales	f__Gordoniaceae	g__Gordonia	s__Gordonia_sp._X0973	72	9.04465e-07	0.577778	2
320	d__Bacteria	k__unclassified_d__Bacteria	p__Actinobacteria	c__Actinomycetia	o__Corynebacteriales	f__Gordoniaceae	g__Gordonia	s__Gordonia_sp._i37	182	2.28629e-06	0.755556	1
321	d__Bacteria	k__unclassified_d__Bacteria	p__Actinobacteria	c__Actinomycetia	o__Corynebacteriales	f__Gordoniaceae	g__Jongsikchunia	s__Jongsikchunia_kroppenstedtii	12	1.50744e-07	0.111111	1
322	d__Bacteria	k__unclassified_d__Bacteria	p__Actinobacteria	c__Actinomycetia	o__Corynebacteriales	f__Gordoniaceae	g__Skermania	s__Skermania_piniformis	304	3.81885e-06	0.888889	2
323	d__Bacteria	k__unclassified_d__Bacteria	p__Actinobacteria	c__Actinomycetia	o__Corynebacteriales	f__Gordoniaceae	g__Skermania	s__Skermania_sp._ID1734	400	5.0248e-06	0.888889	7
324	d__Bacteria	k__unclassified_d__Bacteria	p__Actinobacteria	c__Actinomycetia	o__Corynebacteriales	f__Mycobacteriaceae	g__Hoyosella	s__Hoyosella_altamirensis	74	9.29589e-07	0.533333	1
325	d__Bacteria	k__unclassified_d__Bacteria	p__Actinobacteria	c__Actinomycetia	o__Corynebacteriales	f__Mycobacteriaceae	g__Hoyosella	s__Hoyosella_lacisalsi	22	2.76364e-07	0.2	1
326	d__Bacteria	k__unclassified_d__Bacteria	p__Actinobacteria	c__Actinomycetia	o__Corynebacteriales	f__Mycobacteriaceae	g__Hoyosella	s__Hoyosella_rhizosphaerae	210	2.63802e-06	0.666667	1
327	d__Bacteria	k__unclassified_d__Bacteria	p__Actinobacteria	c__Actinomycetia	o__Corynebacteriales	f__Mycobacteriaceae	g__Hoyosella	s__Hoyosella_subflava	30	3.7686e-07	0.266667	1
328	d__Bacteria	k__unclassified_d__Bacteria	p__Actinobacteria	c__Actinomycetia	o__Corynebacteriales	f__Mycobacteriaceae	g__Mycobacterium	s__Mycobacterium_ahvazicum	108	1.3567e-06	0.711111	2
329	d__Bacteria	k__unclassified_d__Bacteria	p__Actinobacteria	c__Actinomycetia	o__Corynebacteriales	f__Mycobacteriaceae	g__Mycobacterium	s__Mycobacterium_alsense	1312	1.64814e-05	0.977778	9
330	d__Bacteria	k__unclassified_d__Bacteria	p__Actinobacteria	c__Actinomycetia	o__Corynebacteriales	f__Mycobacteriaceae	g__Mycobacterium	s__Mycobacterium_angelicum	58	7.28596e-07	0.355556	1
331	d__Bacteria	k__unclassified_d__Bacteria	p__Actinobacteria	c__Actinomycetia	o__Corynebacteriales	f__Mycobacteriaceae	g__Mycobacterium	s__Mycobacterium_aquaticum	3082	3.87161e-05	1	27
332	d__Bacteria	k__unclassified_d__Bacteria	p__Actinobacteria	c__Actinomycetia	o__Corynebacteriales	f__Mycobacteriaceae	g__Mycobacterium	s__Mycobacterium_arosiense	352	4.42183e-06	0.933333	4
333	d__Bacteria	k__unclassified_d__Bacteria	p__Actinobacteria	c__Actinomycetia	o__Corynebacteriales	f__Mycobacteriaceae	g__Mycobacterium	s__Mycobacterium_asiaticum	1418	1.78129e-05	1	16
334	d__Bacteria	k__unclassified_d__Bacteria	p__Actinobacteria	c__Actinomycetia	o__Corynebacteriales	f__Mycobacteriaceae	g__Mycobacterium	s__Mycobacterium_attenuatum	422	5.30117e-06	1	3
335	d__Bacteria	k__unclassified_d__Bacteria	p__Actinobacteria	c__Actinomycetia	o__Corynebacteriales	f__Mycobacteriaceae	g__Mycobacterium	s__Mycobacterium_avium	5636	7.07995e-05	1	79
336	d__Bacteria	k__unclassified_d__Bacteria	p__Actinobacteria	c__Actinomycetia	o__Corynebacteriales	f__Mycobacteriaceae	g__Mycobacterium	s__Mycobacterium_bohemicum	1026	1.28886e-05	1	6
337	d__Bacteria	k__unclassified_d__Bacteria	p__Actinobacteria	c__Actinomycetia	o__Corynebacteriales	f__Mycobacteriaceae	g__Mycobacterium	s__Mycobacterium_botniense	422	5.30117e-06	0.888889	1
338	d__Bacteria	k__unclassified_d__Bacteria	p__Actinobacteria	c__Actinomycetia	o__Corynebacteriales	f__Mycobacteriaceae	g__Mycobacterium	s__Mycobacterium_bourgelatii	460	5.77852e-06	0.866667	6
339	d__Bacteria	k__unclassified_d__Bacteria	p__Actinobacteria	c__Actinomycetia	o__Corynebacteriales	f__Mycobacteriaceae	g__Mycobacterium	s__Mycobacterium_branderi	576	7.23572e-06	0.977778	9
340	d__Bacteria	k__unclassified_d__Bacteria	p__Actinobacteria	c__Actinomycetia	o__Corynebacteriales	f__Mycobacteriaceae	g__Mycobacterium	s__Mycobacterium_canettii	2900	3.64298e-05	1	24
341	d__Bacteria	k__unclassified_d__Bacteria	p__Actinobacteria	c__Actinomycetia	o__Corynebacteriales	f__Mycobacteriaceae	g__Mycobacterium	s__Mycobacterium_celatum	336	4.22083e-06	0.911111	7
342	d__Bacteria	k__unclassified_d__Bacteria	p__Actinobacteria	c__Actinomycetia	o__Corynebacteriales	f__Mycobacteriaceae	g__Mycobacterium	s__Mycobacterium_colombiense	1714	2.15313e-05	1	23
343	d__Bacteria	k__unclassified_d__Bacteria	p__Actinobacteria	c__Actinomycetia	o__Corynebacteriales	f__Mycobacteriaceae	g__Mycobacterium	s__Mycobacterium_conspicuum	442	5.55241e-06	0.888889	4
344	d__Bacteria	k__unclassified_d__Bacteria	p__Actinobacteria	c__Actinomycetia	o__Corynebacteriales	f__Mycobacteriaceae	g__Mycobacterium	s__Mycobacterium_cookii	2428	3.05006e-05	1	19
345	d__Bacteria	k__unclassified_d__Bacteria	p__Actinobacteria	c__Actinomycetia	o__Corynebacteriales	f__Mycobacteriaceae	g__Mycobacterium	s__Mycobacterium_crocinum	318	3.99472e-06	0.933333	3
346	d__Bacteria	k__unclassified_d__Bacteria	p__Actinobacteria	c__Actinomycetia	o__Corynebacteriales	f__Mycobacteriaceae	g__Mycobacterium	s__Mycobacterium_decipiens	1262	1.58533e-05	0.977778	13
347	d__Bacteria	k__unclassified_d__Bacteria	p__Actinobacteria	c__Actinomycetia	o__Corynebacteriales	f__Mycobacteriaceae	g__Mycobacterium	s__Mycobacterium_diernhoferi	210	2.63802e-06	0.8	4
348	d__Bacteria	k__unclassified_d__Bacteria	p__Actinobacteria	c__Actinomycetia	o__Corynebacteriales	f__Mycobacteriaceae	g__Mycobacterium	s__Mycobacterium_dioxanotrophicus	666	8.3663e-06	0.977778	7
349	d__Bacteria	k__unclassified_d__Bacteria	p__Actinobacteria	c__Actinomycetia	o__Corynebacteriales	f__Mycobacteriaceae	g__Mycobacterium	s__Mycobacterium_eburneum	882	1.10797e-05	1	1
350	d__Bacteria	k__unclassified_d__Bacteria	p__Actinobacteria	c__Actinomycetia	o__Corynebacteriales	f__Mycobacteriaceae	g__Mycobacterium	s__Mycobacterium_europaeum	544	6.83373e-06	1	6
351	d__Bacteria	k__unclassified_d__Bacteria	p__Actinobacteria	c__Actinomycetia	o__Corynebacteriales	f__Mycobacteriaceae	g__Mycobacterium	s__Mycobacterium_florentinum	530	6.65786e-06	0.977778	4
352	d__Bacteria	k__unclassified_d__Bacteria	p__Actinobacteria	c__Actinomycetia	o__Corynebacteriales	f__Mycobacteriaceae	g__Mycobacterium	s__Mycobacterium_fragae	1550	1.94711e-05	1	15
353	d__Bacteria	k__unclassified_d__Bacteria	p__Actinobacteria	c__Actinomycetia	o__Corynebacteriales	f__Mycobacteriaceae	g__Mycobacterium	s__Mycobacterium_frederiksbergense	1170	1.46975e-05	0.977778	10
354	d__Bacteria	k__unclassified_d__Bacteria	p__Actinobacteria	c__Actinomycetia	o__Corynebacteriales	f__Mycobacteriaceae	g__Mycobacterium	s__Mycobacterium_gallinarum	2508	3.15055e-05	1	30
355	d__Bacteria	k__unclassified_d__Bacteria	p__Actinobacteria	c__Actinomycetia	o__Corynebacteriales	f__Mycobacteriaceae	g__Mycobacterium	s__Mycobacterium_gastri	724	9.09489e-06	0.955556	13
356	d__Bacteria	k__unclassified_d__Bacteria	p__Actinobacteria	c__Actinomycetia	o__Corynebacteriales	f__Mycobacteriaceae	g__Mycobacterium	s__Mycobacterium_goodii	1510	1.89686e-05	1	16
357	d__Bacteria	k__unclassified_d__Bacteria	p__Actinobacteria	c__Actinomycetia	o__Corynebacteriales	f__Mycobacteriaceae	g__Mycobacterium	s__Mycobacterium_gordonae	2100	2.63802e-05	1	33
358	d__Bacteria	k__unclassified_d__Bacteria	p__Actinobacteria	c__Actinomycetia	o__Corynebacteriales	f__Mycobacteriaceae	g__Mycobacterium	s__Mycobacterium_grossiae	148	1.85918e-06	0.644444	1
359	d__Bacteria	k__unclassified_d__Bacteria	p__Actinobacteria	c__Actinomycetia	o__Corynebacteriales	f__Mycobacteriaceae	g__Mycobacterium	s__Mycobacterium_haemophilum	282	3.54249e-06	0.911111	3
360	d__Bacteria	k__unclassified_d__Bacteria	p__Actinobacteria	c__Actinomycetia	o__Corynebacteriales	f__Mycobacteriaceae	g__Mycobacterium	s__Mycobacterium_heckeshornense	4558	5.72576e-05	1	38
361	d__Bacteria	k__unclassified_d__Bacteria	p__Actinobacteria	c__Actinomycetia	o__Corynebacteriales	f__Mycobacteriaceae	g__Mycobacterium	s__Mycobacterium_heidelbergense	886	1.11299e-05	0.866667	7
362	d__Bacteria	k__unclassified_d__Bacteria	p__Actinobacteria	c__Actinomycetia	o__Corynebacteriales	f__Mycobacteriaceae	g__Mycobacterium	s__Mycobacterium_helveticum	5206	6.53978e-05	1	36
363	d__Bacteria	k__unclassified_d__Bacteria	p__Actinobacteria	c__Actinomycetia	o__Corynebacteriales	f__Mycobacteriaceae	g__Mycobacterium	s__Mycobacterium_heraklionense	224	2.81389e-06	0.844444	3
364	d__Bacteria	k__unclassified_d__Bacteria	p__Actinobacteria	c__Actinomycetia	o__Corynebacteriales	f__Mycobacteriaceae	g__Mycobacterium	s__Mycobacterium_hodleri	6638	8.33866e-05	1	56
365	d__Bacteria	k__unclassified_d__Bacteria	p__Actinobacteria	c__Actinomycetia	o__Corynebacteriales	f__Mycobacteriaceae	g__Mycobacterium	s__Mycobacterium_holsaticum	7302	9.17278e-05	1	64
366	d__Bacteria	k__unclassified_d__Bacteria	p__Actinobacteria	c__Actinomycetia	o__Corynebacteriales	f__Mycobacteriaceae	g__Mycobacterium	s__Mycobacterium_innocens	1216	1.52754e-05	1	13
367	d__Bacteria	k__unclassified_d__Bacteria	p__Actinobacteria	c__Actinomycetia	o__Corynebacteriales	f__Mycobacteriaceae	g__Mycobacterium	s__Mycobacterium_interjectum	460	5.77852e-06	0.977778	6
368	d__Bacteria	k__unclassified_d__Bacteria	p__Actinobacteria	c__Actinomycetia	o__Corynebacteriales	f__Mycobacteriaceae	g__Mycobacterium	s__Mycobacterium_intermedium	150	1.8843e-06	0.755556	4
369	d__Bacteria	k__unclassified_d__Bacteria	p__Actinobacteria	c__Actinomycetia	o__Corynebacteriales	f__Mycobacteriaceae	g__Mycobacterium	s__Mycobacterium_intracellulare	4412	5.54236e-05	1	56
370	d__Bacteria	k__unclassified_d__Bacteria	p__Actinobacteria	c__Actinomycetia	o__Corynebacteriales	f__Mycobacteriaceae	g__Mycobacterium	s__Mycobacterium_kansasii	9730	0.000122228	1	90
371	d__Bacteria	k__unclassified_d__Bacteria	p__Actinobacteria	c__Actinomycetia	o__Corynebacteriales	f__Mycobacteriaceae	g__Mycobacterium	s__Mycobacterium_kubicae	688	8.64266e-06	0.888889	5
372	d__Bacteria	k__unclassified_d__Bacteria	p__Actinobacteria	c__Actinomycetia	o__Corynebacteriales	f__Mycobacteriaceae	g__Mycobacterium	s__Mycobacterium_kyorinense	1600	2.00992e-05	0.977778	22
373	d__Bacteria	k__unclassified_d__Bacteria	p__Actinobacteria	c__Actinomycetia	o__Corynebacteriales	f__Mycobacteriaceae	g__Mycobacterium	s__Mycobacterium_lacus	1132	1.42202e-05	0.933333	6
374	d__Bacteria	k__unclassified_d__Bacteria	p__Actinobacteria	c__Actinomycetia	o__Corynebacteriales	f__Mycobacteriaceae	g__Mycobacterium	s__Mycobacterium_lehmannii	554	6.95935e-06	1	8
375	d__Bacteria	k__unclassified_d__Bacteria	p__Actinobacteria	c__Actinomycetia	o__Corynebacteriales	f__Mycobacteriaceae	g__Mycobacterium	s__Mycobacterium_lentiflavum	664	8.34117e-06	0.955556	8
376	d__Bacteria	k__unclassified_d__Bacteria	p__Actinobacteria	c__Actinomycetia	o__Corynebacteriales	f__Mycobacteriaceae	g__Mycobacterium	s__Mycobacterium_malmoense	1304	1.63809e-05	1	14
377	d__Bacteria	k__unclassified_d__Bacteria	p__Actinobacteria	c__Actinomycetia	o__Corynebacteriales	f__Mycobacteriaceae	g__Mycobacterium	s__Mycobacterium_mantenii	2260	2.83901e-05	1	13
378	d__Bacteria	k__unclassified_d__Bacteria	p__Actinobacteria	c__Actinomycetia	o__Corynebacteriales	f__Mycobacteriaceae	g__Mycobacterium	s__Mycobacterium_marinum	1802	2.26367e-05	0.955556	14
379	d__Bacteria	k__unclassified_d__Bacteria	p__Actinobacteria	c__Actinomycetia	o__Corynebacteriales	f__Mycobacteriaceae	g__Mycobacterium	s__Mycobacterium_marseillense	50	6.281e-07	0.355556	1
380	d__Bacteria	k__unclassified_d__Bacteria	p__Actinobacteria	c__Actinomycetia	o__Corynebacteriales	f__Mycobacteriaceae	g__Mycobacterium	s__Mycobacterium_montefiorense	132	1.65819e-06	0.6	2
381	d__Bacteria	k__unclassified_d__Bacteria	p__Actinobacteria	c__Actinomycetia	o__Corynebacteriales	f__Mycobacteriaceae	g__Mycobacterium	s__Mycobacterium_nebraskense	2936	3.68821e-05	1	29
382	d__Bacteria	k__unclassified_d__Bacteria	p__Actinobacteria	c__Actinomycetia	o__Corynebacteriales	f__Mycobacteriaceae	g__Mycobacterium	s__Mycobacterium_neglectum	6974	8.76074e-05	1	69
383	d__Bacteria	k__unclassified_d__Bacteria	p__Actinobacteria	c__Actinomycetia	o__Corynebacteriales	f__Mycobacteriaceae	g__Mycobacterium	s__Mycobacterium_neumannii	186	2.33653e-06	0.755556	2
384	d__Bacteria	k__unclassified_d__Bacteria	p__Actinobacteria	c__Actinomycetia	o__Corynebacteriales	f__Mycobacteriaceae	g__Mycobacterium	s__Mycobacterium_noviomagense	578	7.26084e-06	0.933333	7
385	d__Bacteria	k__unclassified_d__Bacteria	p__Actinobacteria	c__Actinomycetia	o__Corynebacteriales	f__Mycobacteriaceae	g__Mycobacterium	s__Mycobacterium_numidiamassiliense	1322	1.6607e-05	1	9
386	d__Bacteria	k__unclassified_d__Bacteria	p__Actinobacteria	c__Actinomycetia	o__Corynebacteriales	f__Mycobacteriaceae	g__Mycobacterium	s__Mycobacterium_ostraviense	2460	3.09025e-05	0.977778	21
387	d__Bacteria	k__unclassified_d__Bacteria	p__Actinobacteria	c__Actinomycetia	o__Corynebacteriales	f__Mycobacteriaceae	g__Mycobacterium	s__Mycobacterium_palauense	1118	1.40443e-05	0.977778	7
388	d__Bacteria	k__unclassified_d__Bacteria	p__Actinobacteria	c__Actinomycetia	o__Corynebacteriales	f__Mycobacteriaceae	g__Mycobacterium	s__Mycobacterium_pallens	74	9.29589e-07	0.422222	1
389	d__Bacteria	k__unclassified_d__Bacteria	p__Actinobacteria	c__Actinomycetia	o__Corynebacteriales	f__Mycobacteriaceae	g__Mycobacterium	s__Mycobacterium_palustre	38	4.77356e-07	0.288889	2
390	d__Bacteria	k__unclassified_d__Bacteria	p__Actinobacteria	c__Actinomycetia	o__Corynebacteriales	f__Mycobacteriaceae	g__Mycobacterium	s__Mycobacterium_paragordonae	122	1.53256e-06	0.577778	2
391	d__Bacteria	k__unclassified_d__Bacteria	p__Actinobacteria	c__Actinomycetia	o__Corynebacteriales	f__Mycobacteriaceae	g__Mycobacterium	s__Mycobacterium_paraintracellulare	676	8.49192e-06	0.955556	4
392	d__Bacteria	k__unclassified_d__Bacteria	p__Actinobacteria	c__Actinomycetia	o__Corynebacteriales	f__Mycobacteriaceae	g__Mycobacterium	s__Mycobacterium_parascrofulaceum	72	9.04465e-07	0.444444	1
393	d__Bacteria	k__unclassified_d__Bacteria	p__Actinobacteria	c__Actinomycetia	o__Corynebacteriales	f__Mycobacteriaceae	g__Mycobacterium	s__Mycobacterium_paraseoulense	160	2.00992e-06	0.777778	2
394	d__Bacteria	k__unclassified_d__Bacteria	p__Actinobacteria	c__Actinomycetia	o__Corynebacteriales	f__Mycobacteriaceae	g__Mycobacterium	s__Mycobacterium_parmense	1076	1.35167e-05	0.955556	9
395	d__Bacteria	k__unclassified_d__Bacteria	p__Actinobacteria	c__Actinomycetia	o__Corynebacteriales	f__Mycobacteriaceae	g__Mycobacterium	s__Mycobacterium_persicum	2492	3.13045e-05	1	19
396	d__Bacteria	k__unclassified_d__Bacteria	p__Actinobacteria	c__Actinomycetia	o__Corynebacteriales	f__Mycobacteriaceae	g__Mycobacterium	s__Mycobacterium_porcinum	336	4.22083e-06	0.888889	4
397	d__Bacteria	k__unclassified_d__Bacteria	p__Actinobacteria	c__Actinomycetia	o__Corynebacteriales	f__Mycobacteriaceae	g__Mycobacterium	s__Mycobacterium_pseudokansasii	1974	2.47974e-05	0.977778	21
398	d__Bacteria	k__unclassified_d__Bacteria	p__Actinobacteria	c__Actinomycetia	o__Corynebacteriales	f__Mycobacteriaceae	g__Mycobacterium	s__Mycobacterium_rhizamassiliense	46	5.77852e-07	0.355556	1
399	d__Bacteria	k__unclassified_d__Bacteria	p__Actinobacteria	c__Actinomycetia	o__Corynebacteriales	f__Mycobacteriaceae	g__Mycobacterium	s__Mycobacterium_riyadhense	7542	9.47427e-05	1	68
400	d__Bacteria	k__unclassified_d__Bacteria	p__Actinobacteria	c__Actinomycetia	o__Corynebacteriales	f__Mycobacteriaceae	g__Mycobacterium	s__Mycobacterium_rufum	406	5.10018e-06	0.911111	2
401	d__Bacteria	k__unclassified_d__Bacteria	p__Actinobacteria	c__Actinomycetia	o__Corynebacteriales	f__Mycobacteriaceae	g__Mycobacterium	s__Mycobacterium_saskatchewanense	180	2.26116e-06	0.755556	2
402	d__Bacteria	k__unclassified_d__Bacteria	p__Actinobacteria	c__Actinomycetia	o__Corynebacteriales	f__Mycobacteriaceae	g__Mycobacterium	s__Mycobacterium_scrofulaceum	846	1.06275e-05	0.977778	8
403	d__Bacteria	k__unclassified_d__Bacteria	p__Actinobacteria	c__Actinomycetia	o__Corynebacteriales	f__Mycobacteriaceae	g__Mycobacterium	s__Mycobacterium_senriense	148	1.85918e-06	0.688889	2
404	d__Bacteria	k__unclassified_d__Bacteria	p__Actinobacteria	c__Actinomycetia	o__Corynebacteriales	f__Mycobacteriaceae	g__Mycobacterium	s__Mycobacterium_seoulense	1630	2.04761e-05	0.977778	6
405	d__Bacteria	k__unclassified_d__Bacteria	p__Actinobacteria	c__Actinomycetia	o__Corynebacteriales	f__Mycobacteriaceae	g__Mycobacterium	s__Mycobacterium_sherrisii	650	8.1653e-06	1	6
406	d__Bacteria	k__unclassified_d__Bacteria	p__Actinobacteria	c__Actinomycetia	o__Corynebacteriales	f__Mycobacteriaceae	g__Mycobacterium	s__Mycobacterium_shigaense	126	1.58281e-06	0.733333	2
407	d__Bacteria	k__unclassified_d__Bacteria	p__Actinobacteria	c__Actinomycetia	o__Corynebacteriales	f__Mycobacteriaceae	g__Mycobacterium	s__Mycobacterium_shimoidei	378	4.74844e-06	0.888889	9
408	d__Bacteria	k__unclassified_d__Bacteria	p__Actinobacteria	c__Actinomycetia	o__Corynebacteriales	f__Mycobacteriaceae	g__Mycobacterium	s__Mycobacterium_shinjukuense	38	4.77356e-07	0.288889	1
409	d__Bacteria	k__unclassified_d__Bacteria	p__Actinobacteria	c__Actinomycetia	o__Corynebacteriales	f__Mycobacteriaceae	g__Mycobacterium	s__Mycobacterium_simiae	602	7.56233e-06	1	6
410	d__Bacteria	k__unclassified_d__Bacteria	p__Actinobacteria	c__Actinomycetia	o__Corynebacteriales	f__Mycobacteriaceae	g__Mycobacterium	s__Mycobacterium_simulans	984	1.2361e-05	1	11
411	d__Bacteria	k__unclassified_d__Bacteria	p__Actinobacteria	c__Actinomycetia	o__Corynebacteriales	f__Mycobacteriaceae	g__Mycobacterium	s__Mycobacterium_sp.	94070	0.00118171	1	896
412	d__Bacteria	k__unclassified_d__Bacteria	p__Actinobacteria	c__Actinomycetia	o__Corynebacteriales	f__Mycobacteriaceae	g__Mycobacterium	s__Mycobacterium_sp._'sulfur_cave'	2100	2.63802e-05	0.977778	4
413	d__Bacteria	k__unclassified_d__Bacteria	p__Actinobacteria	c__Actinomycetia	o__Corynebacteriales	f__Mycobacteriaceae	g__Mycobacterium	s__Mycobacterium_sp._1081908.1	294	3.69323e-06	0.888889	3
414	d__Bacteria	k__unclassified_d__Bacteria	p__Actinobacteria	c__Actinomycetia	o__Corynebacteriales	f__Mycobacteriaceae	g__Mycobacterium	s__Mycobacterium_sp._1164966.3	202	2.53753e-06	0.844444	3
415	d__Bacteria	k__unclassified_d__Bacteria	p__Actinobacteria	c__Actinomycetia	o__Corynebacteriales	f__Mycobacteriaceae	g__Mycobacterium	s__Mycobacterium_sp._1164985.4	222	2.78877e-06	0.888889	5
416	d__Bacteria	k__unclassified_d__Bacteria	p__Actinobacteria	c__Actinomycetia	o__Corynebacteriales	f__Mycobacteriaceae	g__Mycobacterium	s__Mycobacterium_sp._1165178.9	262	3.29125e-06	0.866667	4
417	d__Bacteria	k__unclassified_d__Bacteria	p__Actinobacteria	c__Actinomycetia	o__Corynebacteriales	f__Mycobacteriaceae	g__Mycobacterium	s__Mycobacterium_sp._1245111.1	602	7.56233e-06	0.977778	4
418	d__Bacteria	k__unclassified_d__Bacteria	p__Actinobacteria	c__Actinomycetia	o__Corynebacteriales	f__Mycobacteriaceae	g__Mycobacterium	s__Mycobacterium_sp._1245805.9	486	6.10514e-06	0.977778	6
419	d__Bacteria	k__unclassified_d__Bacteria	p__Actinobacteria	c__Actinomycetia	o__Corynebacteriales	f__Mycobacteriaceae	g__Mycobacterium	s__Mycobacterium_sp._1245852.3	66	8.29093e-07	0.466667	1
420	d__Bacteria	k__unclassified_d__Bacteria	p__Actinobacteria	c__Actinomycetia	o__Corynebacteriales	f__Mycobacteriaceae	g__Mycobacterium	s__Mycobacterium_sp._1274761.0	9900	0.000124364	1	120
421	d__Bacteria	k__unclassified_d__Bacteria	p__Actinobacteria	c__Actinomycetia	o__Corynebacteriales	f__Mycobacteriaceae	g__Mycobacterium	s__Mycobacterium_sp._141	794	9.97423e-06	1	8
422	d__Bacteria	k__unclassified_d__Bacteria	p__Actinobacteria	c__Actinomycetia	o__Corynebacteriales	f__Mycobacteriaceae	g__Mycobacterium	s__Mycobacterium_sp._1423905.2	136	1.70843e-06	0.666667	4
423	d__Bacteria	k__unclassified_d__Bacteria	p__Actinobacteria	c__Actinomycetia	o__Corynebacteriales	f__Mycobacteriaceae	g__Mycobacterium	s__Mycobacterium_sp._1465703.0	346	4.34645e-06	0.888889	4
424	d__Bacteria	k__unclassified_d__Bacteria	p__Actinobacteria	c__Actinomycetia	o__Corynebacteriales	f__Mycobacteriaceae	g__Mycobacterium	s__Mycobacterium_sp._155	1092	1.37177e-05	1	9
425	d__Bacteria	k__unclassified_d__Bacteria	p__Actinobacteria	c__Actinomycetia	o__Corynebacteriales	f__Mycobacteriaceae	g__Mycobacterium	s__Mycobacterium_sp._1554424.7	540	6.78348e-06	0.977778	7
426	d__Bacteria	k__unclassified_d__Bacteria	p__Actinobacteria	c__Actinomycetia	o__Corynebacteriales	f__Mycobacteriaceae	g__Mycobacterium	s__Mycobacterium_sp._20-66-4	1008	1.26625e-05	1	13
427	d__Bacteria	k__unclassified_d__Bacteria	p__Actinobacteria	c__Actinomycetia	o__Corynebacteriales	f__Mycobacteriaceae	g__Mycobacterium	s__Mycobacterium_sp._20091114027_K0903767	458	5.7534e-06	0.955556	8
428	d__Bacteria	k__unclassified_d__Bacteria	p__Actinobacteria	c__Actinomycetia	o__Corynebacteriales	f__Mycobacteriaceae	g__Mycobacterium	s__Mycobacterium_sp._20KCMC460	74	9.29589e-07	0.466667	2
429	d__Bacteria	k__unclassified_d__Bacteria	p__Actinobacteria	c__Actinomycetia	o__Corynebacteriales	f__Mycobacteriaceae	g__Mycobacterium	s__Mycobacterium_sp._236	44	5.52728e-07	0.311111	1
430	d__Bacteria	k__unclassified_d__Bacteria	p__Actinobacteria	c__Actinomycetia	o__Corynebacteriales	f__Mycobacteriaceae	g__Mycobacterium	s__Mycobacterium_sp._3519A	12918	0.000162276	1	150
431	d__Bacteria	k__unclassified_d__Bacteria	p__Actinobacteria	c__Actinomycetia	o__Corynebacteriales	f__Mycobacteriaceae	g__Mycobacterium	s__Mycobacterium_sp._852002-10029_SCH5224772	258	3.241e-06	0.977778	4
432	d__Bacteria	k__unclassified_d__Bacteria	p__Actinobacteria	c__Actinomycetia	o__Corynebacteriales	f__Mycobacteriaceae	g__Mycobacterium	s__Mycobacterium_sp._852002-30065_SCH5024008	202	2.53753e-06	0.822222	4
433	d__Bacteria	k__unclassified_d__Bacteria	p__Actinobacteria	c__Actinomycetia	o__Corynebacteriales	f__Mycobacteriaceae	g__Mycobacterium	s__Mycobacterium_sp._852002-40037_SCH5390672	724	9.09489e-06	1	4
434	d__Bacteria	k__unclassified_d__Bacteria	p__Actinobacteria	c__Actinomycetia	o__Corynebacteriales	f__Mycobacteriaceae	g__Mycobacterium	s__Mycobacterium_sp._852002-50816_SCH5313054-b	1792	2.25111e-05	1	8
435	d__Bacteria	k__unclassified_d__Bacteria	p__Actinobacteria	c__Actinomycetia	o__Corynebacteriales	f__Mycobacteriaceae	g__Mycobacterium	s__Mycobacterium_sp._852002-51057_SCH5723018	2644	3.32139e-05	1	30
436	d__Bacteria	k__unclassified_d__Bacteria	p__Actinobacteria	c__Actinomycetia	o__Corynebacteriales	f__Mycobacteriaceae	g__Mycobacterium	s__Mycobacterium_sp._852002-51152_SCH6134967	106	1.33157e-06	0.666667	2
437	d__Bacteria	k__unclassified_d__Bacteria	p__Actinobacteria	c__Actinomycetia	o__Corynebacteriales	f__Mycobacteriaceae	g__Mycobacterium	s__Mycobacterium_sp._852002-51163_SCH5372311	738	9.27076e-06	0.955556	8
438	d__Bacteria	k__unclassified_d__Bacteria	p__Actinobacteria	c__Actinomycetia	o__Corynebacteriales	f__Mycobacteriaceae	g__Mycobacterium	s__Mycobacterium_sp._852002-51961_SCH5331710	288	3.61786e-06	0.866667	3
439	d__Bacteria	k__unclassified_d__Bacteria	p__Actinobacteria	c__Actinomycetia	o__Corynebacteriales	f__Mycobacteriaceae	g__Mycobacterium	s__Mycobacterium_sp._852002-51971_SCH5477799-a	218	2.73852e-06	0.711111	3
440	d__Bacteria	k__unclassified_d__Bacteria	p__Actinobacteria	c__Actinomycetia	o__Corynebacteriales	f__Mycobacteriaceae	g__Mycobacterium	s__Mycobacterium_sp._852002-53434_SCH5985345	176	2.21091e-06	0.777778	1
441	d__Bacteria	k__unclassified_d__Bacteria	p__Actinobacteria	c__Actinomycetia	o__Corynebacteriales	f__Mycobacteriaceae	g__Mycobacterium	s__Mycobacterium_sp._852013-50091_SCH5140682	922	1.15822e-05	1	12
442	d__Bacteria	k__unclassified_d__Bacteria	p__Actinobacteria	c__Actinomycetia	o__Corynebacteriales	f__Mycobacteriaceae	g__Mycobacterium	s__Mycobacterium_sp._852013-51886_SCH5428379	498	6.25588e-06	0.888889	4
443	d__Bacteria	k__unclassified_d__Bacteria	p__Actinobacteria	c__Actinomycetia	o__Corynebacteriales	f__Mycobacteriaceae	g__Mycobacterium	s__Mycobacterium_sp._852014-50255_SCH5639931	114	1.43207e-06	0.688889	2
444	d__Bacteria	k__unclassified_d__Bacteria	p__Actinobacteria	c__Actinomycetia	o__Corynebacteriales	f__Mycobacteriaceae	g__Mycobacterium	s__Mycobacterium_sp._852014-52144_SCH5372336	804	1.00999e-05	1	4
445	d__Bacteria	k__unclassified_d__Bacteria	p__Actinobacteria	c__Actinomycetia	o__Corynebacteriales	f__Mycobacteriaceae	g__Mycobacterium	s__Mycobacterium_sp._852014-52450_SCH5900713	122	1.53256e-06	0.6	2
446	d__Bacteria	k__unclassified_d__Bacteria	p__Actinobacteria	c__Actinomycetia	o__Corynebacteriales	f__Mycobacteriaceae	g__Mycobacterium	s__Mycobacterium_sp._ACS1612	10954	0.000137604	1	128
447	d__Bacteria	k__unclassified_d__Bacteria	p__Actinobacteria	c__Actinomycetia	o__Corynebacteriales	f__Mycobacteriaceae	g__Mycobacterium	s__Mycobacterium_sp._ACS4331	878	1.10294e-05	1	8
448	d__Bacteria	k__unclassified_d__Bacteria	p__Actinobacteria	c__Actinomycetia	o__Corynebacteriales	f__Mycobacteriaceae	g__Mycobacterium	s__Mycobacterium_sp._AT1	510	6.40662e-06	0.955556	10
449	d__Bacteria	k__unclassified_d__Bacteria	p__Actinobacteria	c__Actinomycetia	o__Corynebacteriales	f__Mycobacteriaceae	g__Mycobacterium	s__Mycobacterium_sp._AZCC_0083	10046	0.000126198	1	112
450	d__Bacteria	k__unclassified_d__Bacteria	p__Actinobacteria	c__Actinomycetia	o__Corynebacteriales	f__Mycobacteriaceae	g__Mycobacterium	s__Mycobacterium_sp._BK558	214	2.68827e-06	0.8	1
451	d__Bacteria	k__unclassified_d__Bacteria	p__Actinobacteria	c__Actinomycetia	o__Corynebacteriales	f__Mycobacteriaceae	g__Mycobacterium	s__Mycobacterium_sp._CnD-18-1	24	3.01488e-07	0.266667	1
452	d__Bacteria	k__unclassified_d__Bacteria	p__Actinobacteria	c__Actinomycetia	o__Corynebacteriales	f__Mycobacteriaceae	g__Mycobacterium	s__Mycobacterium_sp._DBP42	144	1.80893e-06	0.733333	1
453	d__Bacteria	k__unclassified_d__Bacteria	p__Actinobacteria	c__Actinomycetia	o__Corynebacteriales	f__Mycobacteriaceae	g__Mycobacterium	s__Mycobacterium_sp._DL440	98	1.23108e-06	0.511111	1
454	d__Bacteria	k__unclassified_d__Bacteria	p__Actinobacteria	c__Actinomycetia	o__Corynebacteriales	f__Mycobacteriaceae	g__Mycobacterium	s__Mycobacterium_sp._DL592	702	8.81853e-06	0.955556	7
455	d__Bacteria	k__unclassified_d__Bacteria	p__Actinobacteria	c__Actinomycetia	o__Corynebacteriales	f__Mycobacteriaceae	g__Mycobacterium	s__Mycobacterium_sp._DSM_3803	542	6.80861e-06	1	9
456	d__Bacteria	k__unclassified_d__Bacteria	p__Actinobacteria	c__Actinomycetia	o__Corynebacteriales	f__Mycobacteriaceae	g__Mycobacterium	s__Mycobacterium_sp._E136	354	4.44695e-06	0.911111	4
457	d__Bacteria	k__unclassified_d__Bacteria	p__Actinobacteria	c__Actinomycetia	o__Corynebacteriales	f__Mycobacteriaceae	g__Mycobacterium	s__Mycobacterium_sp._E1715	232	2.91439e-06	0.911111	2
458	d__Bacteria	k__unclassified_d__Bacteria	p__Actinobacteria	c__Actinomycetia	o__Corynebacteriales	f__Mycobacteriaceae	g__Mycobacterium	s__Mycobacterium_sp._E2238	28	3.51736e-07	0.244444	1
459	d__Bacteria	k__unclassified_d__Bacteria	p__Actinobacteria	c__Actinomycetia	o__Corynebacteriales	f__Mycobacteriaceae	g__Mycobacterium	s__Mycobacterium_sp._E2327	192	2.41191e-06	0.822222	3
460	d__Bacteria	k__unclassified_d__Bacteria	p__Actinobacteria	c__Actinomycetia	o__Corynebacteriales	f__Mycobacteriaceae	g__Mycobacterium	s__Mycobacterium_sp._E2462	182	2.28629e-06	0.733333	2
461	d__Bacteria	k__unclassified_d__Bacteria	p__Actinobacteria	c__Actinomycetia	o__Corynebacteriales	f__Mycobacteriaceae	g__Mycobacterium	s__Mycobacterium_sp._E2479	110	1.38182e-06	0.622222	1
462	d__Bacteria	k__unclassified_d__Bacteria	p__Actinobacteria	c__Actinomycetia	o__Corynebacteriales	f__Mycobacteriaceae	g__Mycobacterium	s__Mycobacterium_sp._E2699	216	2.71339e-06	0.822222	3
463	d__Bacteria	k__unclassified_d__Bacteria	p__Actinobacteria	c__Actinomycetia	o__Corynebacteriales	f__Mycobacteriaceae	g__Mycobacterium	s__Mycobacterium_sp._E2733	72	9.04465e-07	0.555556	1
464	d__Bacteria	k__unclassified_d__Bacteria	p__Actinobacteria	c__Actinomycetia	o__Corynebacteriales	f__Mycobacteriaceae	g__Mycobacterium	s__Mycobacterium_sp._E3198	226	2.83901e-06	0.8	2
465	d__Bacteria	k__unclassified_d__Bacteria	p__Actinobacteria	c__Actinomycetia	o__Corynebacteriales	f__Mycobacteriaceae	g__Mycobacterium	s__Mycobacterium_sp._E3247	188	2.36166e-06	0.755556	4
466	d__Bacteria	k__unclassified_d__Bacteria	p__Actinobacteria	c__Actinomycetia	o__Corynebacteriales	f__Mycobacteriaceae	g__Mycobacterium	s__Mycobacterium_sp._E3251	134	1.68331e-06	0.777778	2
467	d__Bacteria	k__unclassified_d__Bacteria	p__Actinobacteria	c__Actinomycetia	o__Corynebacteriales	f__Mycobacteriaceae	g__Mycobacterium	s__Mycobacterium_sp._E3298	30	3.7686e-07	0.288889	1
468	d__Bacteria	k__unclassified_d__Bacteria	p__Actinobacteria	c__Actinomycetia	o__Corynebacteriales	f__Mycobacteriaceae	g__Mycobacterium	s__Mycobacterium_sp._E3305	14	1.75868e-07	0.155556	1
469	d__Bacteria	k__unclassified_d__Bacteria	p__Actinobacteria	c__Actinomycetia	o__Corynebacteriales	f__Mycobacteriaceae	g__Mycobacterium	s__Mycobacterium_sp._E3339	20	2.5124e-07	0.2	1
470	d__Bacteria	k__unclassified_d__Bacteria	p__Actinobacteria	c__Actinomycetia	o__Corynebacteriales	f__Mycobacteriaceae	g__Mycobacterium	s__Mycobacterium_sp._E342	330	4.14546e-06	0.866667	3
471	d__Bacteria	k__unclassified_d__Bacteria	p__Actinobacteria	c__Actinomycetia	o__Corynebacteriales	f__Mycobacteriaceae	g__Mycobacterium	s__Mycobacterium_sp._E735	78	9.79837e-07	0.377778	1
472	d__Bacteria	k__unclassified_d__Bacteria	p__Actinobacteria	c__Actinomycetia	o__Corynebacteriales	f__Mycobacteriaceae	g__Mycobacterium	s__Mycobacterium_sp._E740	1420	1.78381e-05	1	14
473	d__Bacteria	k__unclassified_d__Bacteria	p__Actinobacteria	c__Actinomycetia	o__Corynebacteriales	f__Mycobacteriaceae	g__Mycobacterium	s__Mycobacterium_sp._E787	264	3.31637e-06	0.844444	2
474	d__Bacteria	k__unclassified_d__Bacteria	p__Actinobacteria	c__Actinomycetia	o__Corynebacteriales	f__Mycobacteriaceae	g__Mycobacterium	s__Mycobacterium_sp._E796	696	8.74316e-06	0.977778	6
475	d__Bacteria	k__unclassified_d__Bacteria	p__Actinobacteria	c__Actinomycetia	o__Corynebacteriales	f__Mycobacteriaceae	g__Mycobacterium	s__Mycobacterium_sp._E802	446	5.60266e-06	0.955556	5
476	d__Bacteria	k__unclassified_d__Bacteria	p__Actinobacteria	c__Actinomycetia	o__Corynebacteriales	f__Mycobacteriaceae	g__Mycobacterium	s__Mycobacterium_sp._ENV421	560	7.03472e-06	0.888889	6
477	d__Bacteria	k__unclassified_d__Bacteria	p__Actinobacteria	c__Actinomycetia	o__Corynebacteriales	f__Mycobacteriaceae	g__Mycobacterium	s__Mycobacterium_sp._EPG1	26	3.26612e-07	0.222222	1
478	d__Bacteria	k__unclassified_d__Bacteria	p__Actinobacteria	c__Actinomycetia	o__Corynebacteriales	f__Mycobacteriaceae	g__Mycobacterium	s__Mycobacterium_sp._EPa45	126	1.58281e-06	0.533333	2
479	d__Bacteria	k__unclassified_d__Bacteria	p__Actinobacteria	c__Actinomycetia	o__Corynebacteriales	f__Mycobacteriaceae	g__Mycobacterium	s__Mycobacterium_sp._GA-0227b	384	4.82381e-06	0.911111	6
480	d__Bacteria	k__unclassified_d__Bacteria	p__Actinobacteria	c__Actinomycetia	o__Corynebacteriales	f__Mycobacteriaceae	g__Mycobacterium	s__Mycobacterium_sp._GA-1199	128	1.60794e-06	0.622222	3
481	d__Bacteria	k__unclassified_d__Bacteria	p__Actinobacteria	c__Actinomycetia	o__Corynebacteriales	f__Mycobacteriaceae	g__Mycobacterium	s__Mycobacterium_sp._GA-1285	288	3.61786e-06	0.822222	4
482	d__Bacteria	k__unclassified_d__Bacteria	p__Actinobacteria	c__Actinomycetia	o__Corynebacteriales	f__Mycobacteriaceae	g__Mycobacterium	s__Mycobacterium_sp._GA-1841	146	1.83405e-06	0.666667	2
483	d__Bacteria	k__unclassified_d__Bacteria	p__Actinobacteria	c__Actinomycetia	o__Corynebacteriales	f__Mycobacteriaceae	g__Mycobacterium	s__Mycobacterium_sp._GA-1999	46	5.77852e-07	0.222222	1
484	d__Bacteria	k__unclassified_d__Bacteria	p__Actinobacteria	c__Actinomycetia	o__Corynebacteriales	f__Mycobacteriaceae	g__Mycobacterium	s__Mycobacterium_sp._GA-2829	350	4.3967e-06	0.977778	5
485	d__Bacteria	k__unclassified_d__Bacteria	p__Actinobacteria	c__Actinomycetia	o__Corynebacteriales	f__Mycobacteriaceae	g__Mycobacterium	s__Mycobacterium_sp._IDR2000157661	800	1.00496e-05	0.977778	12
486	d__Bacteria	k__unclassified_d__Bacteria	p__Actinobacteria	c__Actinomycetia	o__Corynebacteriales	f__Mycobacteriaceae	g__Mycobacterium	s__Mycobacterium_sp._IEC1808	334	4.19571e-06	0.955556	6
487	d__Bacteria	k__unclassified_d__Bacteria	p__Actinobacteria	c__Actinomycetia	o__Corynebacteriales	f__Mycobacteriaceae	g__Mycobacterium	s__Mycobacterium_sp._IS-1496	460	5.77852e-06	0.933333	5
488	d__Bacteria	k__unclassified_d__Bacteria	p__Actinobacteria	c__Actinomycetia	o__Corynebacteriales	f__Mycobacteriaceae	g__Mycobacterium	s__Mycobacterium_sp._IS-1556	812	1.02004e-05	0.977778	5
489	d__Bacteria	k__unclassified_d__Bacteria	p__Actinobacteria	c__Actinomycetia	o__Corynebacteriales	f__Mycobacteriaceae	g__Mycobacterium	s__Mycobacterium_sp._IS-1590	542	6.80861e-06	0.933333	8
490	d__Bacteria	k__unclassified_d__Bacteria	p__Actinobacteria	c__Actinomycetia	o__Corynebacteriales	f__Mycobacteriaceae	g__Mycobacterium	s__Mycobacterium_sp._IS-1742	98	1.23108e-06	0.6	3
491	d__Bacteria	k__unclassified_d__Bacteria	p__Actinobacteria	c__Actinomycetia	o__Corynebacteriales	f__Mycobacteriaceae	g__Mycobacterium	s__Mycobacterium_sp._IS-2888	40	5.0248e-07	0.4	1
492	d__Bacteria	k__unclassified_d__Bacteria	p__Actinobacteria	c__Actinomycetia	o__Corynebacteriales	f__Mycobacteriaceae	g__Mycobacterium	s__Mycobacterium_sp._IS-3022	654	8.21555e-06	0.933333	10
493	d__Bacteria	k__unclassified_d__Bacteria	p__Actinobacteria	c__Actinomycetia	o__Corynebacteriales	f__Mycobacteriaceae	g__Mycobacterium	s__Mycobacterium_sp._IS-836	30	3.7686e-07	0.266667	1
494	d__Bacteria	k__unclassified_d__Bacteria	p__Actinobacteria	c__Actinomycetia	o__Corynebacteriales	f__Mycobacteriaceae	g__Mycobacterium	s__Mycobacterium_sp._ITM-2016-00316	396	4.97456e-06	0.911111	5
495	d__Bacteria	k__unclassified_d__Bacteria	p__Actinobacteria	c__Actinomycetia	o__Corynebacteriales	f__Mycobacteriaceae	g__Mycobacterium	s__Mycobacterium_sp._ITM-2016-00317	4074	5.11776e-05	1	70
496	d__Bacteria	k__unclassified_d__Bacteria	p__Actinobacteria	c__Actinomycetia	o__Corynebacteriales	f__Mycobacteriaceae	g__Mycobacterium	s__Mycobacterium_sp._ITM-2016-00318	21114	0.000265234	1	279
497	d__Bacteria	k__unclassified_d__Bacteria	p__Actinobacteria	c__Actinomycetia	o__Corynebacteriales	f__Mycobacteriaceae	g__Mycobacterium	s__Mycobacterium_sp._ITM-2017-0098	5486	6.89152e-05	1	78
498	d__Bacteria	k__unclassified_d__Bacteria	p__Actinobacteria	c__Actinomycetia	o__Corynebacteriales	f__Mycobacteriaceae	g__Mycobacterium	s__Mycobacterium_sp._IWGMT90018-18076	548	6.88398e-06	0.955556	5
499	d__Bacteria	k__unclassified_d__Bacteria	p__Actinobacteria	c__Actinomycetia	o__Corynebacteriales	f__Mycobacteriaceae	g__Mycobacterium	s__Mycobacterium_sp._JS623	25402	0.0003191	1	266
500	d__Bacteria	k__unclassified_d__Bacteria	p__Actinobacteria	c__Actinomycetia	o__Corynebacteriales	f__Mycobacteriaceae	g__Mycobacterium	s__Mycobacterium_sp._KBS0706	3566	4.47961e-05	1	40
501	d__Bacteria	k__unclassified_d__Bacteria	p__Actinobacteria	c__Actinomycetia	o__Corynebacteriales	f__Mycobacteriaceae	g__Mycobacterium	s__Mycobacterium_sp._MAC_011194_8550	468	5.87902e-06	0.888889	2
502	d__Bacteria	k__unclassified_d__Bacteria	p__Actinobacteria	c__Actinomycetia	o__Corynebacteriales	f__Mycobacteriaceae	g__Mycobacterium	s__Mycobacterium_sp._MAG1	808	1.01501e-05	0.955556	7
503	d__Bacteria	k__unclassified_d__Bacteria	p__Actinobacteria	c__Actinomycetia	o__Corynebacteriales	f__Mycobacteriaceae	g__Mycobacterium	s__Mycobacterium_sp._MFM001	1364	1.71346e-05	1	14
504	d__Bacteria	k__unclassified_d__Bacteria	p__Actinobacteria	c__Actinomycetia	o__Corynebacteriales	f__Mycobacteriaceae	g__Mycobacterium	s__Mycobacterium_sp._MS1601	70	8.79341e-07	0.377778	1
505	d__Bacteria	k__unclassified_d__Bacteria	p__Actinobacteria	c__Actinomycetia	o__Corynebacteriales	f__Mycobacteriaceae	g__Mycobacterium	s__Mycobacterium_sp._MYCO198283	210	2.63802e-06	0.866667	4
506	d__Bacteria	k__unclassified_d__Bacteria	p__Actinobacteria	c__Actinomycetia	o__Corynebacteriales	f__Mycobacteriaceae	g__Mycobacterium	s__Mycobacterium_sp._Marseille-P9652	446	5.60266e-06	0.977778	6
507	d__Bacteria	k__unclassified_d__Bacteria	p__Actinobacteria	c__Actinomycetia	o__Corynebacteriales	f__Mycobacteriaceae	g__Mycobacterium	s__Mycobacterium_sp._NAZ190054	118	1.48232e-06	0.644444	2
508	d__Bacteria	k__unclassified_d__Bacteria	p__Actinobacteria	c__Actinomycetia	o__Corynebacteriales	f__Mycobacteriaceae	g__Mycobacterium	s__Mycobacterium_sp._NS-7484	92	1.1557e-06	0.577778	1
509	d__Bacteria	k__unclassified_d__Bacteria	p__Actinobacteria	c__Actinomycetia	o__Corynebacteriales	f__Mycobacteriaceae	g__Mycobacterium	s__Mycobacterium_sp._OAS707	22946	0.000288248	1	276
510	d__Bacteria	k__unclassified_d__Bacteria	p__Actinobacteria	c__Actinomycetia	o__Corynebacteriales	f__Mycobacteriaceae	g__Mycobacterium	s__Mycobacterium_sp._PO1	616	7.7382e-06	1	5
511	d__Bacteria	k__unclassified_d__Bacteria	p__Actinobacteria	c__Actinomycetia	o__Corynebacteriales	f__Mycobacteriaceae	g__Mycobacterium	s__Mycobacterium_sp._PS03-16	442	5.55241e-06	0.955556	6
512	d__Bacteria	k__unclassified_d__Bacteria	p__Actinobacteria	c__Actinomycetia	o__Corynebacteriales	f__Mycobacteriaceae	g__Mycobacterium	s__Mycobacterium_sp._PSTR-4-N	416	5.2258e-06	0.933333	13
513	d__Bacteria	k__unclassified_d__Bacteria	p__Actinobacteria	c__Actinomycetia	o__Corynebacteriales	f__Mycobacteriaceae	g__Mycobacterium	s__Mycobacterium_sp._QGD_101	9970	0.000125243	1	103
514	d__Bacteria	k__unclassified_d__Bacteria	p__Actinobacteria	c__Actinomycetia	o__Corynebacteriales	f__Mycobacteriaceae	g__Mycobacterium	s__Mycobacterium_sp._Root135	30	3.7686e-07	0.222222	2
515	d__Bacteria	k__unclassified_d__Bacteria	p__Actinobacteria	c__Actinomycetia	o__Corynebacteriales	f__Mycobacteriaceae	g__Mycobacterium	s__Mycobacterium_sp._Root265	114	1.43207e-06	0.688889	2
516	d__Bacteria	k__unclassified_d__Bacteria	p__Actinobacteria	c__Actinomycetia	o__Corynebacteriales	f__Mycobacteriaceae	g__Mycobacterium	s__Mycobacterium_sp._SM1	2802	3.51987e-05	1	25
517	d__Bacteria	k__unclassified_d__Bacteria	p__Actinobacteria	c__Actinomycetia	o__Corynebacteriales	f__Mycobacteriaceae	g__Mycobacterium	s__Mycobacterium_sp._SP-6446	40	5.0248e-07	0.311111	1
518	d__Bacteria	k__unclassified_d__Bacteria	p__Actinobacteria	c__Actinomycetia	o__Corynebacteriales	f__Mycobacteriaceae	g__Mycobacterium	s__Mycobacterium_sp._SRL2020-130	136	1.70843e-06	0.6	2
519	d__Bacteria	k__unclassified_d__Bacteria	p__Actinobacteria	c__Actinomycetia	o__Corynebacteriales	f__Mycobacteriaceae	g__Mycobacterium	s__Mycobacterium_sp._ST-F2	40	5.0248e-07	0.288889	1
520	d__Bacteria	k__unclassified_d__Bacteria	p__Actinobacteria	c__Actinomycetia	o__Corynebacteriales	f__Mycobacteriaceae	g__Mycobacterium	s__Mycobacterium_sp._SWH-M1	328	4.12034e-06	0.977778	4
521	d__Bacteria	k__unclassified_d__Bacteria	p__Actinobacteria	c__Actinomycetia	o__Corynebacteriales	f__Mycobacteriaceae	g__Mycobacterium	s__Mycobacterium_sp._SWH-M3	2252	2.82896e-05	1	20
522	d__Bacteria	k__unclassified_d__Bacteria	p__Actinobacteria	c__Actinomycetia	o__Corynebacteriales	f__Mycobacteriaceae	g__Mycobacterium	s__Mycobacterium_sp._Soil538	508	6.3815e-06	0.955556	6
523	d__Bacteria	k__unclassified_d__Bacteria	p__Actinobacteria	c__Actinomycetia	o__Corynebacteriales	f__Mycobacteriaceae	g__Mycobacterium	s__Mycobacterium_sp._THAF192	174	2.18579e-06	0.6	1
524	d__Bacteria	k__unclassified_d__Bacteria	p__Actinobacteria	c__Actinomycetia	o__Corynebacteriales	f__Mycobacteriaceae	g__Mycobacterium	s__Mycobacterium_sp._UM_3	136	1.70843e-06	0.755556	1
525	d__Bacteria	k__unclassified_d__Bacteria	p__Actinobacteria	c__Actinomycetia	o__Corynebacteriales	f__Mycobacteriaceae	g__Mycobacterium	s__Mycobacterium_sp._UM_CSW	50	6.281e-07	0.422222	1
526	d__Bacteria	k__unclassified_d__Bacteria	p__Actinobacteria	c__Actinomycetia	o__Corynebacteriales	f__Mycobacteriaceae	g__Mycobacterium	s__Mycobacterium_sp._UM_Kg27	118	1.48232e-06	0.577778	2
527	d__Bacteria	k__unclassified_d__Bacteria	p__Actinobacteria	c__Actinomycetia	o__Corynebacteriales	f__Mycobacteriaceae	g__Mycobacterium	s__Mycobacterium_sp._URHB0044	6958	8.74064e-05	1	81
528	d__Bacteria	k__unclassified_d__Bacteria	p__Actinobacteria	c__Actinomycetia	o__Corynebacteriales	f__Mycobacteriaceae	g__Mycobacterium	s__Mycobacterium_sp._YC-RL4	114	1.43207e-06	0.555556	2
529	d__Bacteria	k__unclassified_d__Bacteria	p__Actinobacteria	c__Actinomycetia	o__Corynebacteriales	f__Mycobacteriaceae	g__Mycobacterium	s__Mycobacterium_sp._djl-10	184	2.31141e-06	0.8	3
530	d__Bacteria	k__unclassified_d__Bacteria	p__Actinobacteria	c__Actinomycetia	o__Corynebacteriales	f__Mycobacteriaceae	g__Mycobacterium	s__Mycobacterium_sp._shizuoka-1	456	5.72828e-06	0.911111	4
531	d__Bacteria	k__unclassified_d__Bacteria	p__Actinobacteria	c__Actinomycetia	o__Corynebacteriales	f__Mycobacteriaceae	g__Mycobacterium	s__Mycobacterium_spongiae	640	8.03968e-06	1	4
532	d__Bacteria	k__unclassified_d__Bacteria	p__Actinobacteria	c__Actinomycetia	o__Corynebacteriales	f__Mycobacteriaceae	g__Mycobacterium	s__Mycobacterium_stomatepiae	66	8.29093e-07	0.444444	1
533	d__Bacteria	k__unclassified_d__Bacteria	p__Actinobacteria	c__Actinomycetia	o__Corynebacteriales	f__Mycobacteriaceae	g__Mycobacterium	s__Mycobacterium_syngnathidarum	162	2.03505e-06	0.822222	3
534	d__Bacteria	k__unclassified_d__Bacteria	p__Actinobacteria	c__Actinomycetia	o__Corynebacteriales	f__Mycobacteriaceae	g__Mycobacterium	s__Mycobacterium_szulgai	160	2.00992e-06	0.733333	2
535	d__Bacteria	k__unclassified_d__Bacteria	p__Actinobacteria	c__Actinomycetia	o__Corynebacteriales	f__Mycobacteriaceae	g__Mycobacterium	s__Mycobacterium_talmoniae	1068	1.34162e-05	1	9
536	d__Bacteria	k__unclassified_d__Bacteria	p__Actinobacteria	c__Actinomycetia	o__Corynebacteriales	f__Mycobacteriaceae	g__Mycobacterium	s__Mycobacterium_terramassiliense	90	1.13058e-06	0.533333	1
537	d__Bacteria	k__unclassified_d__Bacteria	p__Actinobacteria	c__Actinomycetia	o__Corynebacteriales	f__Mycobacteriaceae	g__Mycobacterium	s__Mycobacterium_timonense	62	7.78844e-07	0.355556	1
538	d__Bacteria	k__unclassified_d__Bacteria	p__Actinobacteria	c__Actinomycetia	o__Corynebacteriales	f__Mycobacteriaceae	g__Mycobacterium	s__Mycobacterium_triplex	144	1.80893e-06	0.688889	3
539	d__Bacteria	k__unclassified_d__Bacteria	p__Actinobacteria	c__Actinomycetia	o__Corynebacteriales	f__Mycobacteriaceae	g__Mycobacterium	s__Mycobacterium_tuberculosis	10744	0.000134966	1	158
540	d__Bacteria	k__unclassified_d__Bacteria	p__Actinobacteria	c__Actinomycetia	o__Corynebacteriales	f__Mycobacteriaceae	g__Mycobacterium	s__Mycobacterium_ulcerans	874	1.09792e-05	0.911111	7
541	d__Bacteria	k__unclassified_d__Bacteria	p__Actinobacteria	c__Actinomycetia	o__Corynebacteriales	f__Mycobacteriaceae	g__Mycobacterium	s__Mycobacterium_virginiense	104	1.30645e-06	0.644444	1
542	d__Bacteria	k__unclassified_d__Bacteria	p__Actinobacteria	c__Actinomycetia	o__Corynebacteriales	f__Mycobacteriaceae	g__Mycobacterium	s__Mycobacterium_vulneris	552	6.93423e-06	0.933333	7
543	d__Bacteria	k__unclassified_d__Bacteria	p__Actinobacteria	c__Actinomycetia	o__Corynebacteriales	f__Mycobacteriaceae	g__Mycobacterium	s__Mycobacterium_xenopi	6342	7.96683e-05	1	69
544	d__Bacteria	k__unclassified_d__Bacteria	p__Actinobacteria	c__Actinomycetia	o__Corynebacteriales	f__Mycobacteriaceae	g__Mycobacterium	s__unclassified_g__Mycobacterium	7996	0.000100446	1	48
545	d__Bacteria	k__unclassified_d__Bacteria	p__Actinobacteria	c__Actinomycetia	o__Corynebacteriales	f__Mycobacteriaceae	g__Mycobacterium	s__uncultured_Mycobacterium_sp.	798	1.00245e-05	1	12
546	d__Bacteria	k__unclassified_d__Bacteria	p__Actinobacteria	c__Actinomycetia	o__Corynebacteriales	f__Mycobacteriaceae	g__Mycobacteroides	s__Mycobacteroides_abscessus	4524	5.68305e-05	1	86
547	d__Bacteria	k__unclassified_d__Bacteria	p__Actinobacteria	c__Actinomycetia	o__Corynebacteriales	f__Mycobacteriaceae	g__Mycobacteroides	s__Mycobacteroides_chelonae	310	3.89422e-06	0.711111	3
548	d__Bacteria	k__unclassified_d__Bacteria	p__Actinobacteria	c__Actinomycetia	o__Corynebacteriales	f__Mycobacteriaceae	g__Mycobacteroides	s__Mycobacteroides_franklinii	560	7.03472e-06	0.888889	3
549	d__Bacteria	k__unclassified_d__Bacteria	p__Actinobacteria	c__Actinomycetia	o__Corynebacteriales	f__Mycobacteriaceae	g__Mycobacteroides	s__Mycobacteroides_immunogenum	80	1.00496e-06	0.377778	1
550	d__Bacteria	k__unclassified_d__Bacteria	p__Actinobacteria	c__Actinomycetia	o__Corynebacteriales	f__Mycobacteriaceae	g__Mycobacteroides	s__Mycobacteroides_salmoniphilum	44	5.52728e-07	0.377778	3
551	d__Bacteria	k__unclassified_d__Bacteria	p__Actinobacteria	c__Actinomycetia	o__Corynebacteriales	f__Mycobacteriaceae	g__Mycolicibacter	s__Mycolicibacter_arupensis	216	2.71339e-06	0.755556	3
552	d__Bacteria	k__unclassified_d__Bacteria	p__Actinobacteria	c__Actinomycetia	o__Corynebacteriales	f__Mycobacteriaceae	g__Mycolicibacter	s__Mycolicibacter_engbaekii	94	1.18083e-06	0.644444	1
553	d__Bacteria	k__unclassified_d__Bacteria	p__Actinobacteria	c__Actinomycetia	o__Corynebacteriales	f__Mycobacteriaceae	g__Mycolicibacter	s__Mycolicibacter_icosiumassiliensis	702	8.81853e-06	0.911111	6
554	d__Bacteria	k__unclassified_d__Bacteria	p__Actinobacteria	c__Actinomycetia	o__Corynebacteriales	f__Mycobacteriaceae	g__Mycolicibacter	s__Mycolicibacter_kumamotonensis	386	4.84893e-06	0.977778	3
555	d__Bacteria	k__unclassified_d__Bacteria	p__Actinobacteria	c__Actinomycetia	o__Corynebacteriales	f__Mycobacteriaceae	g__Mycolicibacter	s__Mycolicibacter_senuensis	100	1.2562e-06	0.555556	1
556	d__Bacteria	k__unclassified_d__Bacteria	p__Actinobacteria	c__Actinomycetia	o__Corynebacteriales	f__Mycobacteriaceae	g__Mycolicibacter	s__Mycolicibacter_sinensis	708	8.8939e-06	0.955556	5
557	d__Bacteria	k__unclassified_d__Bacteria	p__Actinobacteria	c__Actinomycetia	o__Corynebacteriales	f__Mycobacteriaceae	g__Mycolicibacter	s__Mycolicibacter_sp._MYC098	274	3.44199e-06	0.822222	4
558	d__Bacteria	k__unclassified_d__Bacteria	p__Actinobacteria	c__Actinomycetia	o__Corynebacteriales	f__Mycobacteriaceae	g__Mycolicibacter	s__Mycolicibacter_sp._MYC101	344	4.32133e-06	0.822222	3
559	d__Bacteria	k__unclassified_d__Bacteria	p__Actinobacteria	c__Actinomycetia	o__Corynebacteriales	f__Mycobacteriaceae	g__Mycolicibacter	s__Mycolicibacter_sp._MYC340	94	1.18083e-06	0.644444	1
560	d__Bacteria	k__unclassified_d__Bacteria	p__Actinobacteria	c__Actinomycetia	o__Corynebacteriales	f__Mycobacteriaceae	g__Mycolicibacter	s__unclassified_g__Mycolicibacter	80	1.00496e-06	0.444444	1
561	d__Bacteria	k__unclassified_d__Bacteria	p__Actinobacteria	c__Actinomycetia	o__Corynebacteriales	f__Mycobacteriaceae	g__Mycolicibacterium	s__Candidatus_Mycolicibacterium_alkanivorans	5470	6.87142e-05	1	43
562	d__Bacteria	k__unclassified_d__Bacteria	p__Actinobacteria	c__Actinomycetia	o__Corynebacteriales	f__Mycobacteriaceae	g__Mycolicibacterium	s__Mycobacterium_doricum	2080	2.6129e-05	1	28
563	d__Bacteria	k__unclassified_d__Bacteria	p__Actinobacteria	c__Actinomycetia	o__Corynebacteriales	f__Mycobacteriaceae	g__Mycolicibacterium	s__Mycolicibacterium_acapulense	176	2.21091e-06	0.666667	3
564	d__Bacteria	k__unclassified_d__Bacteria	p__Actinobacteria	c__Actinomycetia	o__Corynebacteriales	f__Mycobacteriaceae	g__Mycolicibacterium	s__Mycolicibacterium_agri	18170	0.000228252	1	214
565	d__Bacteria	k__unclassified_d__Bacteria	p__Actinobacteria	c__Actinomycetia	o__Corynebacteriales	f__Mycobacteriaceae	g__Mycolicibacterium	s__Mycolicibacterium_aichiense	102	1.28132e-06	0.6	1
566	d__Bacteria	k__unclassified_d__Bacteria	p__Actinobacteria	c__Actinomycetia	o__Corynebacteriales	f__Mycobacteriaceae	g__Mycolicibacterium	s__Mycolicibacterium_alvei	150	1.8843e-06	0.688889	2
567	d__Bacteria	k__unclassified_d__Bacteria	p__Actinobacteria	c__Actinomycetia	o__Corynebacteriales	f__Mycobacteriaceae	g__Mycolicibacterium	s__Mycolicibacterium_anyangense	152	1.90943e-06	0.8	3
568	d__Bacteria	k__unclassified_d__Bacteria	p__Actinobacteria	c__Actinomycetia	o__Corynebacteriales	f__Mycobacteriaceae	g__Mycolicibacterium	s__Mycolicibacterium_arabiense	52	6.53224e-07	0.355556	2
569	d__Bacteria	k__unclassified_d__Bacteria	p__Actinobacteria	c__Actinomycetia	o__Corynebacteriales	f__Mycobacteriaceae	g__Mycolicibacterium	s__Mycolicibacterium_aromaticivorans	1030	1.29389e-05	1	17
570	d__Bacteria	k__unclassified_d__Bacteria	p__Actinobacteria	c__Actinomycetia	o__Corynebacteriales	f__Mycobacteriaceae	g__Mycolicibacterium	s__Mycolicibacterium_aubagnense	592	7.43671e-06	0.955556	5
571	d__Bacteria	k__unclassified_d__Bacteria	p__Actinobacteria	c__Actinomycetia	o__Corynebacteriales	f__Mycobacteriaceae	g__Mycolicibacterium	s__Mycolicibacterium_aurum	20	2.5124e-07	0.177778	1
572	d__Bacteria	k__unclassified_d__Bacteria	p__Actinobacteria	c__Actinomycetia	o__Corynebacteriales	f__Mycobacteriaceae	g__Mycolicibacterium	s__Mycolicibacterium_austroafricanum	1036	1.30142e-05	0.977778	15
573	d__Bacteria	k__unclassified_d__Bacteria	p__Actinobacteria	c__Actinomycetia	o__Corynebacteriales	f__Mycobacteriaceae	g__Mycolicibacterium	s__Mycolicibacterium_bacteremicum	22	2.76364e-07	0.222222	1
574	d__Bacteria	k__unclassified_d__Bacteria	p__Actinobacteria	c__Actinomycetia	o__Corynebacteriales	f__Mycobacteriaceae	g__Mycolicibacterium	s__Mycolicibacterium_baixiangningiae	604	7.58745e-06	0.955556	8
575	d__Bacteria	k__unclassified_d__Bacteria	p__Actinobacteria	c__Actinomycetia	o__Corynebacteriales	f__Mycobacteriaceae	g__Mycolicibacterium	s__Mycolicibacterium_boenickei	168	2.11042e-06	0.755556	3
576	d__Bacteria	k__unclassified_d__Bacteria	p__Actinobacteria	c__Actinomycetia	o__Corynebacteriales	f__Mycobacteriaceae	g__Mycolicibacterium	s__Mycolicibacterium_brisbanense	590	7.41158e-06	0.955556	6
577	d__Bacteria	k__unclassified_d__Bacteria	p__Actinobacteria	c__Actinomycetia	o__Corynebacteriales	f__Mycobacteriaceae	g__Mycolicibacterium	s__Mycolicibacterium_brumae	464	5.82877e-06	0.955556	5
578	d__Bacteria	k__unclassified_d__Bacteria	p__Actinobacteria	c__Actinomycetia	o__Corynebacteriales	f__Mycobacteriaceae	g__Mycolicibacterium	s__Mycolicibacterium_canariasense	278	3.49224e-06	0.866667	3
579	d__Bacteria	k__unclassified_d__Bacteria	p__Actinobacteria	c__Actinomycetia	o__Corynebacteriales	f__Mycobacteriaceae	g__Mycolicibacterium	s__Mycolicibacterium_celeriflavum	3174	3.98718e-05	1	33
580	d__Bacteria	k__unclassified_d__Bacteria	p__Actinobacteria	c__Actinomycetia	o__Corynebacteriales	f__Mycobacteriaceae	g__Mycolicibacterium	s__Mycolicibacterium_chitae	210	2.63802e-06	0.844444	2
581	d__Bacteria	k__unclassified_d__Bacteria	p__Actinobacteria	c__Actinomycetia	o__Corynebacteriales	f__Mycobacteriaceae	g__Mycolicibacterium	s__Mycolicibacterium_chlorophenolicum	930	1.16827e-05	0.977778	10
582	d__Bacteria	k__unclassified_d__Bacteria	p__Actinobacteria	c__Actinomycetia	o__Corynebacteriales	f__Mycobacteriaceae	g__Mycolicibacterium	s__Mycolicibacterium_chubuense	2050	2.57521e-05	1	24
583	d__Bacteria	k__unclassified_d__Bacteria	p__Actinobacteria	c__Actinomycetia	o__Corynebacteriales	f__Mycobacteriaceae	g__Mycolicibacterium	s__Mycolicibacterium_conceptionense	1534	1.92701e-05	1	24
584	d__Bacteria	k__unclassified_d__Bacteria	p__Actinobacteria	c__Actinomycetia	o__Corynebacteriales	f__Mycobacteriaceae	g__Mycolicibacterium	s__Mycolicibacterium_confluentis	950	1.19339e-05	0.955556	9
585	d__Bacteria	k__unclassified_d__Bacteria	p__Actinobacteria	c__Actinomycetia	o__Corynebacteriales	f__Mycobacteriaceae	g__Mycolicibacterium	s__Mycolicibacterium_cosmeticum	888	1.11551e-05	0.977778	11
586	d__Bacteria	k__unclassified_d__Bacteria	p__Actinobacteria	c__Actinomycetia	o__Corynebacteriales	f__Mycobacteriaceae	g__Mycolicibacterium	s__Mycolicibacterium_duvalii	52	6.53224e-07	0.444444	2
587	d__Bacteria	k__unclassified_d__Bacteria	p__Actinobacteria	c__Actinomycetia	o__Corynebacteriales	f__Mycobacteriaceae	g__Mycolicibacterium	s__Mycolicibacterium_elephantis	2306	2.8968e-05	1	31
588	d__Bacteria	k__unclassified_d__Bacteria	p__Actinobacteria	c__Actinomycetia	o__Corynebacteriales	f__Mycobacteriaceae	g__Mycolicibacterium	s__Mycolicibacterium_fallax	118	1.48232e-06	0.577778	2
589	d__Bacteria	k__unclassified_d__Bacteria	p__Actinobacteria	c__Actinomycetia	o__Corynebacteriales	f__Mycobacteriaceae	g__Mycolicibacterium	s__Mycolicibacterium_farcinogenes	110	1.38182e-06	0.644444	1
590	d__Bacteria	k__unclassified_d__Bacteria	p__Actinobacteria	c__Actinomycetia	o__Corynebacteriales	f__Mycobacteriaceae	g__Mycolicibacterium	s__Mycolicibacterium_flavescens	1088	1.36675e-05	1	15
591	d__Bacteria	k__unclassified_d__Bacteria	p__Actinobacteria	c__Actinomycetia	o__Corynebacteriales	f__Mycobacteriaceae	g__Mycolicibacterium	s__Mycolicibacterium_fluoranthenivorans	684	8.59241e-06	0.977778	7
592	d__Bacteria	k__unclassified_d__Bacteria	p__Actinobacteria	c__Actinomycetia	o__Corynebacteriales	f__Mycobacteriaceae	g__Mycolicibacterium	s__Mycolicibacterium_fortuitum	1042	1.30896e-05	1	16
593	d__Bacteria	k__unclassified_d__Bacteria	p__Actinobacteria	c__Actinomycetia	o__Corynebacteriales	f__Mycobacteriaceae	g__Mycolicibacterium	s__Mycolicibacterium_gadium	2466	3.09779e-05	1	25
594	d__Bacteria	k__unclassified_d__Bacteria	p__Actinobacteria	c__Actinomycetia	o__Corynebacteriales	f__Mycobacteriaceae	g__Mycolicibacterium	s__Mycolicibacterium_gilvum	238	2.98976e-06	0.866667	5
595	d__Bacteria	k__unclassified_d__Bacteria	p__Actinobacteria	c__Actinomycetia	o__Corynebacteriales	f__Mycobacteriaceae	g__Mycolicibacterium	s__Mycolicibacterium_hassiacum	2446	3.07267e-05	1	12
596	d__Bacteria	k__unclassified_d__Bacteria	p__Actinobacteria	c__Actinomycetia	o__Corynebacteriales	f__Mycobacteriaceae	g__Mycolicibacterium	s__Mycolicibacterium_helvum	106	1.33157e-06	0.577778	2
597	d__Bacteria	k__unclassified_d__Bacteria	p__Actinobacteria	c__Actinomycetia	o__Corynebacteriales	f__Mycobacteriaceae	g__Mycolicibacterium	s__Mycolicibacterium_hippocampi	2470	3.10282e-05	1	26
598	d__Bacteria	k__unclassified_d__Bacteria	p__Actinobacteria	c__Actinomycetia	o__Corynebacteriales	f__Mycobacteriaceae	g__Mycolicibacterium	s__Mycolicibacterium_houstonense	278	3.49224e-06	0.911111	4
599	d__Bacteria	k__unclassified_d__Bacteria	p__Actinobacteria	c__Actinomycetia	o__Corynebacteriales	f__Mycobacteriaceae	g__Mycolicibacterium	s__Mycolicibacterium_insubricum	172	2.16067e-06	0.688889	1
600	d__Bacteria	k__unclassified_d__Bacteria	p__Actinobacteria	c__Actinomycetia	o__Corynebacteriales	f__Mycobacteriaceae	g__Mycolicibacterium	s__Mycolicibacterium_iranicum	778	9.77324e-06	1	8
601	d__Bacteria	k__unclassified_d__Bacteria	p__Actinobacteria	c__Actinomycetia	o__Corynebacteriales	f__Mycobacteriaceae	g__Mycolicibacterium	s__Mycolicibacterium_komanii	798	1.00245e-05	1	11
602	d__Bacteria	k__unclassified_d__Bacteria	p__Actinobacteria	c__Actinomycetia	o__Corynebacteriales	f__Mycobacteriaceae	g__Mycolicibacterium	s__Mycolicibacterium_lacusdiani	978	1.22856e-05	0.977778	10
603	d__Bacteria	k__unclassified_d__Bacteria	p__Actinobacteria	c__Actinomycetia	o__Corynebacteriales	f__Mycobacteriaceae	g__Mycolicibacterium	s__Mycolicibacterium_litorale	2764	3.47214e-05	1	22
604	d__Bacteria	k__unclassified_d__Bacteria	p__Actinobacteria	c__Actinomycetia	o__Corynebacteriales	f__Mycobacteriaceae	g__Mycolicibacterium	s__Mycolicibacterium_llatzerense	240	3.01488e-06	0.8	2
605	d__Bacteria	k__unclassified_d__Bacteria	p__Actinobacteria	c__Actinomycetia	o__Corynebacteriales	f__Mycobacteriaceae	g__Mycolicibacterium	s__Mycolicibacterium_lutetiense	158	1.9848e-06	0.733333	2
606	d__Bacteria	k__unclassified_d__Bacteria	p__Actinobacteria	c__Actinomycetia	o__Corynebacteriales	f__Mycobacteriaceae	g__Mycolicibacterium	s__Mycolicibacterium_madagascariense	792	9.94911e-06	0.977778	4
607	d__Bacteria	k__unclassified_d__Bacteria	p__Actinobacteria	c__Actinomycetia	o__Corynebacteriales	f__Mycobacteriaceae	g__Mycolicibacterium	s__Mycolicibacterium_mageritense	3516	4.4168e-05	1	37
608	d__Bacteria	k__unclassified_d__Bacteria	p__Actinobacteria	c__Actinomycetia	o__Corynebacteriales	f__Mycobacteriaceae	g__Mycolicibacterium	s__Mycolicibacterium_malmesburyense	524	6.58249e-06	0.955556	6
609	d__Bacteria	k__unclassified_d__Bacteria	p__Actinobacteria	c__Actinomycetia	o__Corynebacteriales	f__Mycobacteriaceae	g__Mycolicibacterium	s__Mycolicibacterium_mengxianglii	776	9.74812e-06	0.955556	10
610	d__Bacteria	k__unclassified_d__Bacteria	p__Actinobacteria	c__Actinomycetia	o__Corynebacteriales	f__Mycobacteriaceae	g__Mycolicibacterium	s__Mycolicibacterium_monacense	800	1.00496e-05	1	11
611	d__Bacteria	k__unclassified_d__Bacteria	p__Actinobacteria	c__Actinomycetia	o__Corynebacteriales	f__Mycobacteriaceae	g__Mycolicibacterium	s__Mycolicibacterium_moriokaense	175822	0.00220868	1	2022
612	d__Bacteria	k__unclassified_d__Bacteria	p__Actinobacteria	c__Actinomycetia	o__Corynebacteriales	f__Mycobacteriaceae	g__Mycolicibacterium	s__Mycolicibacterium_mucogenicum	418	5.25092e-06	0.888889	4
613	d__Bacteria	k__unclassified_d__Bacteria	p__Actinobacteria	c__Actinomycetia	o__Corynebacteriales	f__Mycobacteriaceae	g__Mycolicibacterium	s__Mycolicibacterium_murale	376	4.72331e-06	0.888889	3
614	d__Bacteria	k__unclassified_d__Bacteria	p__Actinobacteria	c__Actinomycetia	o__Corynebacteriales	f__Mycobacteriaceae	g__Mycolicibacterium	s__Mycolicibacterium_neoaurum	248	3.11538e-06	0.8	5
615	d__Bacteria	k__unclassified_d__Bacteria	p__Actinobacteria	c__Actinomycetia	o__Corynebacteriales	f__Mycobacteriaceae	g__Mycolicibacterium	s__Mycolicibacterium_nivoides	16	2.00992e-07	0.0666667	1
616	d__Bacteria	k__unclassified_d__Bacteria	p__Actinobacteria	c__Actinomycetia	o__Corynebacteriales	f__Mycobacteriaceae	g__Mycolicibacterium	s__Mycolicibacterium_novocastrense	894	1.12304e-05	1	12
617	d__Bacteria	k__unclassified_d__Bacteria	p__Actinobacteria	c__Actinomycetia	o__Corynebacteriales	f__Mycobacteriaceae	g__Mycolicibacterium	s__Mycolicibacterium_obuense	408	5.1253e-06	0.911111	4
618	d__Bacteria	k__unclassified_d__Bacteria	p__Actinobacteria	c__Actinomycetia	o__Corynebacteriales	f__Mycobacteriaceae	g__Mycolicibacterium	s__Mycolicibacterium_parafortuitum	324	4.07009e-06	0.911111	3
619	d__Bacteria	k__unclassified_d__Bacteria	p__Actinobacteria	c__Actinomycetia	o__Corynebacteriales	f__Mycobacteriaceae	g__Mycolicibacterium	s__Mycolicibacterium_peregrinum	380	4.77356e-06	0.933333	6
620	d__Bacteria	k__unclassified_d__Bacteria	p__Actinobacteria	c__Actinomycetia	o__Corynebacteriales	f__Mycobacteriaceae	g__Mycolicibacterium	s__Mycolicibacterium_phlei	828	1.04013e-05	1	10
621	d__Bacteria	k__unclassified_d__Bacteria	p__Actinobacteria	c__Actinomycetia	o__Corynebacteriales	f__Mycobacteriaceae	g__Mycolicibacterium	s__Mycolicibacterium_phocaicum	134	1.68331e-06	0.666667	2
622	d__Bacteria	k__unclassified_d__Bacteria	p__Actinobacteria	c__Actinomycetia	o__Corynebacteriales	f__Mycobacteriaceae	g__Mycolicibacterium	s__Mycolicibacterium_poriferae	162	2.03505e-06	0.711111	5
623	d__Bacteria	k__unclassified_d__Bacteria	p__Actinobacteria	c__Actinomycetia	o__Corynebacteriales	f__Mycobacteriaceae	g__Mycolicibacterium	s__Mycolicibacterium_psychrotolerans	508	6.3815e-06	0.933333	6
624	d__Bacteria	k__unclassified_d__Bacteria	p__Actinobacteria	c__Actinomycetia	o__Corynebacteriales	f__Mycobacteriaceae	g__Mycolicibacterium	s__Mycolicibacterium_pulveris	726	9.12002e-06	1	11
625	d__Bacteria	k__unclassified_d__Bacteria	p__Actinobacteria	c__Actinomycetia	o__Corynebacteriales	f__Mycobacteriaceae	g__Mycolicibacterium	s__Mycolicibacterium_rhodesiae	4108	5.16047e-05	1	44
626	d__Bacteria	k__unclassified_d__Bacteria	p__Actinobacteria	c__Actinomycetia	o__Corynebacteriales	f__Mycobacteriaceae	g__Mycolicibacterium	s__Mycolicibacterium_rutilum	918	1.15319e-05	0.977778	9
627	d__Bacteria	k__unclassified_d__Bacteria	p__Actinobacteria	c__Actinomycetia	o__Corynebacteriales	f__Mycobacteriaceae	g__Mycolicibacterium	s__Mycolicibacterium_sarraceniae	858	1.07782e-05	0.977778	9
628	d__Bacteria	k__unclassified_d__Bacteria	p__Actinobacteria	c__Actinomycetia	o__Corynebacteriales	f__Mycobacteriaceae	g__Mycolicibacterium	s__Mycolicibacterium_sediminis	384	4.82381e-06	0.933333	4
629	d__Bacteria	k__unclassified_d__Bacteria	p__Actinobacteria	c__Actinomycetia	o__Corynebacteriales	f__Mycobacteriaceae	g__Mycolicibacterium	s__Mycolicibacterium_septicum	302	3.79373e-06	0.933333	4
630	d__Bacteria	k__unclassified_d__Bacteria	p__Actinobacteria	c__Actinomycetia	o__Corynebacteriales	f__Mycobacteriaceae	g__Mycolicibacterium	s__Mycolicibacterium_setense	582	7.31109e-06	0.977778	5
631	d__Bacteria	k__unclassified_d__Bacteria	p__Actinobacteria	c__Actinomycetia	o__Corynebacteriales	f__Mycobacteriaceae	g__Mycolicibacterium	s__Mycolicibacterium_smegmatis	1638	2.05766e-05	1	15
632	d__Bacteria	k__unclassified_d__Bacteria	p__Actinobacteria	c__Actinomycetia	o__Corynebacteriales	f__Mycobacteriaceae	g__Mycolicibacterium	s__Mycolicibacterium_sp.	29644	0.000372388	1	272
633	d__Bacteria	k__unclassified_d__Bacteria	p__Actinobacteria	c__Actinomycetia	o__Corynebacteriales	f__Mycobacteriaceae	g__Mycolicibacterium	s__Mycolicibacterium_sp._018/SC-01/001	176	2.21091e-06	0.688889	2
634	d__Bacteria	k__unclassified_d__Bacteria	p__Actinobacteria	c__Actinomycetia	o__Corynebacteriales	f__Mycobacteriaceae	g__Mycolicibacterium	s__Mycolicibacterium_sp._BK634	94	1.18083e-06	0.6	1
635	d__Bacteria	k__unclassified_d__Bacteria	p__Actinobacteria	c__Actinomycetia	o__Corynebacteriales	f__Mycobacteriaceae	g__Mycolicibacterium	s__Mycolicibacterium_sp._CAU_1645	940	1.18083e-05	1	8
636	d__Bacteria	k__unclassified_d__Bacteria	p__Actinobacteria	c__Actinomycetia	o__Corynebacteriales	f__Mycobacteriaceae	g__Mycolicibacterium	s__Mycolicibacterium_sp._CBMA_226	958	1.20344e-05	0.977778	7
637	d__Bacteria	k__unclassified_d__Bacteria	p__Actinobacteria	c__Actinomycetia	o__Corynebacteriales	f__Mycobacteriaceae	g__Mycolicibacterium	s__Mycolicibacterium_sp._CBMA_234	42	5.27604e-07	0.288889	1
638	d__Bacteria	k__unclassified_d__Bacteria	p__Actinobacteria	c__Actinomycetia	o__Corynebacteriales	f__Mycobacteriaceae	g__Mycolicibacterium	s__Mycolicibacterium_sp._CBMA_295	182	2.28629e-06	0.777778	3
639	d__Bacteria	k__unclassified_d__Bacteria	p__Actinobacteria	c__Actinomycetia	o__Corynebacteriales	f__Mycobacteriaceae	g__Mycolicibacterium	s__Mycolicibacterium_sp._CBMA_329	66	8.29093e-07	0.355556	1
640	d__Bacteria	k__unclassified_d__Bacteria	p__Actinobacteria	c__Actinomycetia	o__Corynebacteriales	f__Mycobacteriaceae	g__Mycolicibacterium	s__Mycolicibacterium_sp._CBMA_360	234	2.93951e-06	0.822222	2
641	d__Bacteria	k__unclassified_d__Bacteria	p__Actinobacteria	c__Actinomycetia	o__Corynebacteriales	f__Mycobacteriaceae	g__Mycolicibacterium	s__Mycolicibacterium_sp._CBMA_361	578	7.26084e-06	1	10
642	d__Bacteria	k__unclassified_d__Bacteria	p__Actinobacteria	c__Actinomycetia	o__Corynebacteriales	f__Mycobacteriaceae	g__Mycolicibacterium	s__Mycolicibacterium_sp._CH28	106	1.33157e-06	0.577778	1
643	d__Bacteria	k__unclassified_d__Bacteria	p__Actinobacteria	c__Actinomycetia	o__Corynebacteriales	f__Mycobacteriaceae	g__Mycolicibacterium	s__Mycolicibacterium_sp._CR10	4000	5.0248e-05	1	44
644	d__Bacteria	k__unclassified_d__Bacteria	p__Actinobacteria	c__Actinomycetia	o__Corynebacteriales	f__Mycobacteriaceae	g__Mycolicibacterium	s__Mycolicibacterium_sp._F2034L	1408	1.76873e-05	0.977778	9
645	d__Bacteria	k__unclassified_d__Bacteria	p__Actinobacteria	c__Actinomycetia	o__Corynebacteriales	f__Mycobacteriaceae	g__Mycolicibacterium	s__Mycolicibacterium_sp._GF69	598	7.51208e-06	1	6
646	d__Bacteria	k__unclassified_d__Bacteria	p__Actinobacteria	c__Actinomycetia	o__Corynebacteriales	f__Mycobacteriaceae	g__Mycolicibacterium	s__Mycolicibacterium_sp._NGTWS0302	166	2.08529e-06	0.733333	1
647	d__Bacteria	k__unclassified_d__Bacteria	p__Actinobacteria	c__Actinomycetia	o__Corynebacteriales	f__Mycobacteriaceae	g__Mycolicibacterium	s__Mycolicibacterium_sp._NGTWS1803	168	2.11042e-06	0.8	3
648	d__Bacteria	k__unclassified_d__Bacteria	p__Actinobacteria	c__Actinomycetia	o__Corynebacteriales	f__Mycobacteriaceae	g__Mycolicibacterium	s__Mycolicibacterium_sp._NGTWSNA01	60	7.5372e-07	0.266667	1
649	d__Bacteria	k__unclassified_d__Bacteria	p__Actinobacteria	c__Actinomycetia	o__Corynebacteriales	f__Mycobacteriaceae	g__Mycolicibacterium	s__Mycolicibacterium_sp._OfavD-34-C	84	1.05521e-06	0.511111	1
650	d__Bacteria	k__unclassified_d__Bacteria	p__Actinobacteria	c__Actinomycetia	o__Corynebacteriales	f__Mycobacteriaceae	g__Mycolicibacterium	s__Mycolicibacterium_sp._P1-18	276	3.46711e-06	0.866667	5
651	d__Bacteria	k__unclassified_d__Bacteria	p__Actinobacteria	c__Actinomycetia	o__Corynebacteriales	f__Mycobacteriaceae	g__Mycolicibacterium	s__Mycolicibacterium_sp._P1-5	262	3.29125e-06	0.911111	3
652	d__Bacteria	k__unclassified_d__Bacteria	p__Actinobacteria	c__Actinomycetia	o__Corynebacteriales	f__Mycobacteriaceae	g__Mycolicibacterium	s__Mycolicibacterium_sp._P9-22	340	4.27108e-06	0.844444	3
653	d__Bacteria	k__unclassified_d__Bacteria	p__Actinobacteria	c__Actinomycetia	o__Corynebacteriales	f__Mycobacteriaceae	g__Mycolicibacterium	s__Mycolicibacterium_sp._P9-64	3484	4.3766e-05	1	34
654	d__Bacteria	k__unclassified_d__Bacteria	p__Actinobacteria	c__Actinomycetia	o__Corynebacteriales	f__Mycobacteriaceae	g__Mycolicibacterium	s__Mycolicibacterium_sp._PAM1	200	2.5124e-06	0.866667	1
655	d__Bacteria	k__unclassified_d__Bacteria	p__Actinobacteria	c__Actinomycetia	o__Corynebacteriales	f__Mycobacteriaceae	g__Mycolicibacterium	s__Mycolicibacterium_sp._S2-37	316	3.96959e-06	0.888889	7
656	d__Bacteria	k__unclassified_d__Bacteria	p__Actinobacteria	c__Actinomycetia	o__Corynebacteriales	f__Mycobacteriaceae	g__Mycolicibacterium	s__Mycolicibacterium_sp._TY66	34	4.27108e-07	0.244444	1
657	d__Bacteria	k__unclassified_d__Bacteria	p__Actinobacteria	c__Actinomycetia	o__Corynebacteriales	f__Mycobacteriaceae	g__Mycolicibacterium	s__Mycolicibacterium_sp._TY81	84	1.05521e-06	0.466667	1
658	d__Bacteria	k__unclassified_d__Bacteria	p__Actinobacteria	c__Actinomycetia	o__Corynebacteriales	f__Mycobacteriaceae	g__Mycolicibacterium	s__Mycolicibacterium_sp._YH-1	3304	4.15049e-05	1	32
659	d__Bacteria	k__unclassified_d__Bacteria	p__Actinobacteria	c__Actinomycetia	o__Corynebacteriales	f__Mycobacteriaceae	g__Mycolicibacterium	s__Mycolicibacterium_sphagni	638	8.01456e-06	0.977778	8
660	d__Bacteria	k__unclassified_d__Bacteria	p__Actinobacteria	c__Actinomycetia	o__Corynebacteriales	f__Mycobacteriaceae	g__Mycolicibacterium	s__Mycolicibacterium_stellerae	66928	0.00084075	1	886
661	d__Bacteria	k__unclassified_d__Bacteria	p__Actinobacteria	c__Actinomycetia	o__Corynebacteriales	f__Mycobacteriaceae	g__Mycolicibacterium	s__Mycolicibacterium_thermoresistibile	530	6.65786e-06	0.955556	7
662	d__Bacteria	k__unclassified_d__Bacteria	p__Actinobacteria	c__Actinomycetia	o__Corynebacteriales	f__Mycobacteriaceae	g__Mycolicibacterium	s__Mycolicibacterium_tokaiense	154	1.93455e-06	0.8	2
663	d__Bacteria	k__unclassified_d__Bacteria	p__Actinobacteria	c__Actinomycetia	o__Corynebacteriales	f__Mycobacteriaceae	g__Mycolicibacterium	s__Mycolicibacterium_tusciae	5862	7.36385e-05	1	68
664	d__Bacteria	k__unclassified_d__Bacteria	p__Actinobacteria	c__Actinomycetia	o__Corynebacteriales	f__Mycobacteriaceae	g__Mycolicibacterium	s__Mycolicibacterium_vaccae	312	3.91935e-06	0.888889	3
665	d__Bacteria	k__unclassified_d__Bacteria	p__Actinobacteria	c__Actinomycetia	o__Corynebacteriales	f__Mycobacteriaceae	g__Mycolicibacterium	s__Mycolicibacterium_vanbaalenii	1396	1.75366e-05	1	17
666	d__Bacteria	k__unclassified_d__Bacteria	p__Actinobacteria	c__Actinomycetia	o__Corynebacteriales	f__Mycobacteriaceae	g__Mycolicibacterium	s__Mycolicibacterium_vinylchloridicum	406	5.10018e-06	0.933333	4
667	d__Bacteria	k__unclassified_d__Bacteria	p__Actinobacteria	c__Actinomycetia	o__Corynebacteriales	f__Mycobacteriaceae	g__Mycolicibacterium	s__Mycolicibacterium_wolinskyi	1666	2.09283e-05	1	22
668	d__Bacteria	k__unclassified_d__Bacteria	p__Actinobacteria	c__Actinomycetia	o__Corynebacteriales	f__Mycobacteriaceae	g__Mycolicibacterium	s__Mycolicibacterium_xanthum	2926	3.67564e-05	1	35
669	d__Bacteria	k__unclassified_d__Bacteria	p__Actinobacteria	c__Actinomycetia	o__Corynebacteriales	f__Mycobacteriaceae	g__Mycolicibacterium	s__[Mycobacterium]_fortunisiensis	184	2.31141e-06	0.711111	2
670	d__Bacteria	k__unclassified_d__Bacteria	p__Actinobacteria	c__Actinomycetia	o__Corynebacteriales	f__Mycobacteriaceae	g__Mycolicibacterium	s__unclassified_g__Mycolicibacterium	2968	3.7284e-05	1	34
671	d__Bacteria	k__unclassified_d__Bacteria	p__Actinobacteria	c__Actinomycetia	o__Corynebacteriales	f__Mycobacteriaceae	g__unclassified_f__Mycobacteriaceae	s__Mycobacteriaceae_bacterium	15230	0.000191319	1	178
672	d__Bacteria	k__unclassified_d__Bacteria	p__Actinobacteria	c__Actinomycetia	o__Corynebacteriales	f__Mycobacteriaceae	g__unclassified_f__Mycobacteriaceae	s__Mycobacteriaceae_bacterium_1482268.1	15120	0.000189938	1	197
673	d__Bacteria	k__unclassified_d__Bacteria	p__Actinobacteria	c__Actinomycetia	o__Corynebacteriales	f__Mycobacteriaceae	g__unclassified_f__Mycobacteriaceae	s__unclassified_f__Mycobacteriaceae	1922	2.41442e-05	1	15
674	d__Bacteria	k__unclassified_d__Bacteria	p__Actinobacteria	c__Actinomycetia	o__Corynebacteriales	f__Nocardiaceae	g__Aldersonia	s__Aldersonia_kunmingensis	198	2.48728e-06	0.777778	4
675	d__Bacteria	k__unclassified_d__Bacteria	p__Actinobacteria	c__Actinomycetia	o__Corynebacteriales	f__Nocardiaceae	g__Aldersonia	s__Aldersonia_sp.	2060	2.58777e-05	1	31
676	d__Bacteria	k__unclassified_d__Bacteria	p__Actinobacteria	c__Actinomycetia	o__Corynebacteriales	f__Nocardiaceae	g__Antrihabitans	s__Antrihabitans_sp._YC2-6	552	6.93423e-06	0.955556	5
677	d__Bacteria	k__unclassified_d__Bacteria	p__Actinobacteria	c__Actinomycetia	o__Corynebacteriales	f__Nocardiaceae	g__Antrihabitans	s__Antrihabitans_stalactiti	788	9.89886e-06	0.955556	9
678	d__Bacteria	k__unclassified_d__Bacteria	p__Actinobacteria	c__Actinomycetia	o__Corynebacteriales	f__Nocardiaceae	g__Antrihabitans	s__Antrihabitans_stalagmiti	424	5.32629e-06	0.911111	6
679	d__Bacteria	k__unclassified_d__Bacteria	p__Actinobacteria	c__Actinomycetia	o__Corynebacteriales	f__Nocardiaceae	g__Nocardia	s__Nocardia_abscessus	1448	1.81898e-05	1	5
680	d__Bacteria	k__unclassified_d__Bacteria	p__Actinobacteria	c__Actinomycetia	o__Corynebacteriales	f__Nocardiaceae	g__Nocardia	s__Nocardia_acididurans	154	1.93455e-06	0.733333	2
681	d__Bacteria	k__unclassified_d__Bacteria	p__Actinobacteria	c__Actinomycetia	o__Corynebacteriales	f__Nocardiaceae	g__Nocardia	s__Nocardia_africana	22	2.76364e-07	0.244444	1
682	d__Bacteria	k__unclassified_d__Bacteria	p__Actinobacteria	c__Actinomycetia	o__Corynebacteriales	f__Nocardiaceae	g__Nocardia	s__Nocardia_alba	58	7.28596e-07	0.4	1
683	d__Bacteria	k__unclassified_d__Bacteria	p__Actinobacteria	c__Actinomycetia	o__Corynebacteriales	f__Nocardiaceae	g__Nocardia	s__Nocardia_albiluteola	456	5.72828e-06	0.955556	1
684	d__Bacteria	k__unclassified_d__Bacteria	p__Actinobacteria	c__Actinomycetia	o__Corynebacteriales	f__Nocardiaceae	g__Nocardia	s__Nocardia_amamiensis	380	4.77356e-06	0.955556	5
685	d__Bacteria	k__unclassified_d__Bacteria	p__Actinobacteria	c__Actinomycetia	o__Corynebacteriales	f__Nocardiaceae	g__Nocardia	s__Nocardia_amikacinitolerans	168	2.11042e-06	0.733333	3
686	d__Bacteria	k__unclassified_d__Bacteria	p__Actinobacteria	c__Actinomycetia	o__Corynebacteriales	f__Nocardiaceae	g__Nocardia	s__Nocardia_anaemiae	666	8.3663e-06	0.955556	2
687	d__Bacteria	k__unclassified_d__Bacteria	p__Actinobacteria	c__Actinomycetia	o__Corynebacteriales	f__Nocardiaceae	g__Nocardia	s__Nocardia_araoensis	250	3.1405e-06	0.911111	2
688	d__Bacteria	k__unclassified_d__Bacteria	p__Actinobacteria	c__Actinomycetia	o__Corynebacteriales	f__Nocardiaceae	g__Nocardia	s__Nocardia_asiatica	138	1.73356e-06	0.688889	2
689	d__Bacteria	k__unclassified_d__Bacteria	p__Actinobacteria	c__Actinomycetia	o__Corynebacteriales	f__Nocardiaceae	g__Nocardia	s__Nocardia_asteroides	254	3.19075e-06	0.888889	3
690	d__Bacteria	k__unclassified_d__Bacteria	p__Actinobacteria	c__Actinomycetia	o__Corynebacteriales	f__Nocardiaceae	g__Nocardia	s__Nocardia_aurantia	154	1.93455e-06	0.688889	1
691	d__Bacteria	k__unclassified_d__Bacteria	p__Actinobacteria	c__Actinomycetia	o__Corynebacteriales	f__Nocardiaceae	g__Nocardia	s__Nocardia_aurantiaca	92	1.1557e-06	0.6	2
692	d__Bacteria	k__unclassified_d__Bacteria	p__Actinobacteria	c__Actinomycetia	o__Corynebacteriales	f__Nocardiaceae	g__Nocardia	s__Nocardia_aurea	128	1.60794e-06	0.777778	3
693	d__Bacteria	k__unclassified_d__Bacteria	p__Actinobacteria	c__Actinomycetia	o__Corynebacteriales	f__Nocardiaceae	g__Nocardia	s__Nocardia_barduliensis	104	1.30645e-06	0.466667	1
694	d__Bacteria	k__unclassified_d__Bacteria	p__Actinobacteria	c__Actinomycetia	o__Corynebacteriales	f__Nocardiaceae	g__Nocardia	s__Nocardia_beijingensis	82	1.03008e-06	0.533333	2
695	d__Bacteria	k__unclassified_d__Bacteria	p__Actinobacteria	c__Actinomycetia	o__Corynebacteriales	f__Nocardiaceae	g__Nocardia	s__Nocardia_brevicatena	192	2.41191e-06	0.755556	3
696	d__Bacteria	k__unclassified_d__Bacteria	p__Actinobacteria	c__Actinomycetia	o__Corynebacteriales	f__Nocardiaceae	g__Nocardia	s__Nocardia_cerradoensis	26	3.26612e-07	0.222222	1
697	d__Bacteria	k__unclassified_d__Bacteria	p__Actinobacteria	c__Actinomycetia	o__Corynebacteriales	f__Nocardiaceae	g__Nocardia	s__Nocardia_coffeae	310	3.89422e-06	0.911111	1
698	d__Bacteria	k__unclassified_d__Bacteria	p__Actinobacteria	c__Actinomycetia	o__Corynebacteriales	f__Nocardiaceae	g__Nocardia	s__Nocardia_colli	8	1.00496e-07	0.0888889	1
699	d__Bacteria	k__unclassified_d__Bacteria	p__Actinobacteria	c__Actinomycetia	o__Corynebacteriales	f__Nocardiaceae	g__Nocardia	s__Nocardia_concava	428	5.37654e-06	0.955556	3
700	d__Bacteria	k__unclassified_d__Bacteria	p__Actinobacteria	c__Actinomycetia	o__Corynebacteriales	f__Nocardiaceae	g__Nocardia	s__Nocardia_cyriacigeorgica	176	2.21091e-06	0.844444	1
701	d__Bacteria	k__unclassified_d__Bacteria	p__Actinobacteria	c__Actinomycetia	o__Corynebacteriales	f__Nocardiaceae	g__Nocardia	s__Nocardia_donostiensis	194	2.43703e-06	0.844444	1
702	d__Bacteria	k__unclassified_d__Bacteria	p__Actinobacteria	c__Actinomycetia	o__Corynebacteriales	f__Nocardiaceae	g__Nocardia	s__Nocardia_elegans	102	1.28132e-06	0.666667	1
703	d__Bacteria	k__unclassified_d__Bacteria	p__Actinobacteria	c__Actinomycetia	o__Corynebacteriales	f__Nocardiaceae	g__Nocardia	s__Nocardia_farcinica	422	5.30117e-06	0.977778	7
704	d__Bacteria	k__unclassified_d__Bacteria	p__Actinobacteria	c__Actinomycetia	o__Corynebacteriales	f__Nocardiaceae	g__Nocardia	s__Nocardia_flavorosea	24	3.01488e-07	0.2	1
705	d__Bacteria	k__unclassified_d__Bacteria	p__Actinobacteria	c__Actinomycetia	o__Corynebacteriales	f__Nocardiaceae	g__Nocardia	s__Nocardia_gamkensis	26	3.26612e-07	0.133333	1
706	d__Bacteria	k__unclassified_d__Bacteria	p__Actinobacteria	c__Actinomycetia	o__Corynebacteriales	f__Nocardiaceae	g__Nocardia	s__Nocardia_gipuzkoensis	226	2.83901e-06	0.888889	1
707	d__Bacteria	k__unclassified_d__Bacteria	p__Actinobacteria	c__Actinomycetia	o__Corynebacteriales	f__Nocardiaceae	g__Nocardia	s__Nocardia_higoensis	22	2.76364e-07	0.0888889	1
708	d__Bacteria	k__unclassified_d__Bacteria	p__Actinobacteria	c__Actinomycetia	o__Corynebacteriales	f__Nocardiaceae	g__Nocardia	s__Nocardia_ignorata	180	2.26116e-06	0.8	1
709	d__Bacteria	k__unclassified_d__Bacteria	p__Actinobacteria	c__Actinomycetia	o__Corynebacteriales	f__Nocardiaceae	g__Nocardia	s__Nocardia_jiangxiensis	558	7.0096e-06	0.866667	3
710	d__Bacteria	k__unclassified_d__Bacteria	p__Actinobacteria	c__Actinomycetia	o__Corynebacteriales	f__Nocardiaceae	g__Nocardia	s__Nocardia_jinanensis	70	8.79341e-07	0.288889	2
711	d__Bacteria	k__unclassified_d__Bacteria	p__Actinobacteria	c__Actinomycetia	o__Corynebacteriales	f__Nocardiaceae	g__Nocardia	s__Nocardia_lijiangensis	60	7.5372e-07	0.444444	1
712	d__Bacteria	k__unclassified_d__Bacteria	p__Actinobacteria	c__Actinomycetia	o__Corynebacteriales	f__Nocardiaceae	g__Nocardia	s__Nocardia_mangyaensis	52	6.53224e-07	0.222222	1
713	d__Bacteria	k__unclassified_d__Bacteria	p__Actinobacteria	c__Actinomycetia	o__Corynebacteriales	f__Nocardiaceae	g__Nocardia	s__Nocardia_mexicana	178	2.23604e-06	0.6	2
714	d__Bacteria	k__unclassified_d__Bacteria	p__Actinobacteria	c__Actinomycetia	o__Corynebacteriales	f__Nocardiaceae	g__Nocardia	s__Nocardia_miyunensis	262	3.29125e-06	0.866667	3
715	d__Bacteria	k__unclassified_d__Bacteria	p__Actinobacteria	c__Actinomycetia	o__Corynebacteriales	f__Nocardiaceae	g__Nocardia	s__Nocardia_niigatensis	36	4.52232e-07	0.266667	1
716	d__Bacteria	k__unclassified_d__Bacteria	p__Actinobacteria	c__Actinomycetia	o__Corynebacteriales	f__Nocardiaceae	g__Nocardia	s__Nocardia_ninae	28	3.51736e-07	0.2	1
717	d__Bacteria	k__unclassified_d__Bacteria	p__Actinobacteria	c__Actinomycetia	o__Corynebacteriales	f__Nocardiaceae	g__Nocardia	s__Nocardia_noduli	100	1.2562e-06	0.622222	1
718	d__Bacteria	k__unclassified_d__Bacteria	p__Actinobacteria	c__Actinomycetia	o__Corynebacteriales	f__Nocardiaceae	g__Nocardia	s__Nocardia_nova	104	1.30645e-06	0.577778	1
719	d__Bacteria	k__unclassified_d__Bacteria	p__Actinobacteria	c__Actinomycetia	o__Corynebacteriales	f__Nocardiaceae	g__Nocardia	s__Nocardia_otitidiscaviarum	58	7.28596e-07	0.466667	2
720	d__Bacteria	k__unclassified_d__Bacteria	p__Actinobacteria	c__Actinomycetia	o__Corynebacteriales	f__Nocardiaceae	g__Nocardia	s__Nocardia_paucivorans	70	8.79341e-07	0.488889	2
721	d__Bacteria	k__unclassified_d__Bacteria	p__Actinobacteria	c__Actinomycetia	o__Corynebacteriales	f__Nocardiaceae	g__Nocardia	s__Nocardia_pneumoniae	76	9.54713e-07	0.4	1
722	d__Bacteria	k__unclassified_d__Bacteria	p__Actinobacteria	c__Actinomycetia	o__Corynebacteriales	f__Nocardiaceae	g__Nocardia	s__Nocardia_pseudovaccinii	416	5.2258e-06	0.888889	7
723	d__Bacteria	k__unclassified_d__Bacteria	p__Actinobacteria	c__Actinomycetia	o__Corynebacteriales	f__Nocardiaceae	g__Nocardia	s__Nocardia_puris	52	6.53224e-07	0.444444	1
724	d__Bacteria	k__unclassified_d__Bacteria	p__Actinobacteria	c__Actinomycetia	o__Corynebacteriales	f__Nocardiaceae	g__Nocardia	s__Nocardia_rhizosphaerihabitans	270	3.39174e-06	0.888889	1
725	d__Bacteria	k__unclassified_d__Bacteria	p__Actinobacteria	c__Actinomycetia	o__Corynebacteriales	f__Nocardiaceae	g__Nocardia	s__Nocardia_salmonicida	100	1.2562e-06	0.555556	2
726	d__Bacteria	k__unclassified_d__Bacteria	p__Actinobacteria	c__Actinomycetia	o__Corynebacteriales	f__Nocardiaceae	g__Nocardia	s__Nocardia_sienata	464	5.82877e-06	0.977778	3
727	d__Bacteria	k__unclassified_d__Bacteria	p__Actinobacteria	c__Actinomycetia	o__Corynebacteriales	f__Nocardiaceae	g__Nocardia	s__Nocardia_sp.	330	4.14546e-06	0.955556	4
728	d__Bacteria	k__unclassified_d__Bacteria	p__Actinobacteria	c__Actinomycetia	o__Corynebacteriales	f__Nocardiaceae	g__Nocardia	s__Nocardia_sp._348MFTsu5.1	540	6.78348e-06	0.933333	10
729	d__Bacteria	k__unclassified_d__Bacteria	p__Actinobacteria	c__Actinomycetia	o__Corynebacteriales	f__Nocardiaceae	g__Nocardia	s__Nocardia_sp._BSTN01	80	1.00496e-06	0.577778	2
730	d__Bacteria	k__unclassified_d__Bacteria	p__Actinobacteria	c__Actinomycetia	o__Corynebacteriales	f__Nocardiaceae	g__Nocardia	s__Nocardia_sp._CS682	112	1.40694e-06	0.733333	1
731	d__Bacteria	k__unclassified_d__Bacteria	p__Actinobacteria	c__Actinomycetia	o__Corynebacteriales	f__Nocardiaceae	g__Nocardia	s__Nocardia_sp._CY41	18	2.26116e-07	0.111111	1
732	d__Bacteria	k__unclassified_d__Bacteria	p__Actinobacteria	c__Actinomycetia	o__Corynebacteriales	f__Nocardiaceae	g__Nocardia	s__Nocardia_sp._DSM_111727	334	4.19571e-06	0.933333	3
733	d__Bacteria	k__unclassified_d__Bacteria	p__Actinobacteria	c__Actinomycetia	o__Corynebacteriales	f__Nocardiaceae	g__Nocardia	s__Nocardia_sp._MH4	154	1.93455e-06	0.711111	3
734	d__Bacteria	k__unclassified_d__Bacteria	p__Actinobacteria	c__Actinomycetia	o__Corynebacteriales	f__Nocardiaceae	g__Nocardia	s__Nocardia_sp._NBRC_101293	30	3.7686e-07	0.244444	1
735	d__Bacteria	k__unclassified_d__Bacteria	p__Actinobacteria	c__Actinomycetia	o__Corynebacteriales	f__Nocardiaceae	g__Nocardia	s__Nocardia_sp._NRRL_S-836	22	2.76364e-07	0.2	1
736	d__Bacteria	k__unclassified_d__Bacteria	p__Actinobacteria	c__Actinomycetia	o__Corynebacteriales	f__Nocardiaceae	g__Nocardia	s__Nocardia_sp._SYP-A9097	26	3.26612e-07	0.177778	1
737	d__Bacteria	k__unclassified_d__Bacteria	p__Actinobacteria	c__Actinomycetia	o__Corynebacteriales	f__Nocardiaceae	g__Nocardia	s__Nocardia_sp._XZ_19_369	82	1.03008e-06	0.444444	1
738	d__Bacteria	k__unclassified_d__Bacteria	p__Actinobacteria	c__Actinomycetia	o__Corynebacteriales	f__Nocardiaceae	g__Nocardia	s__Nocardia_sp._alder85J	412	5.17555e-06	0.977778	2
739	d__Bacteria	k__unclassified_d__Bacteria	p__Actinobacteria	c__Actinomycetia	o__Corynebacteriales	f__Nocardiaceae	g__Nocardia	s__Nocardia_sp._ncl2	160	2.00992e-06	0.644444	2
740	d__Bacteria	k__unclassified_d__Bacteria	p__Actinobacteria	c__Actinomycetia	o__Corynebacteriales	f__Nocardiaceae	g__Nocardia	s__Nocardia_takedensis	6	7.5372e-08	0.0666667	1
741	d__Bacteria	k__unclassified_d__Bacteria	p__Actinobacteria	c__Actinomycetia	o__Corynebacteriales	f__Nocardiaceae	g__Nocardia	s__Nocardia_tenerifensis	74	9.29589e-07	0.466667	2
742	d__Bacteria	k__unclassified_d__Bacteria	p__Actinobacteria	c__Actinomycetia	o__Corynebacteriales	f__Nocardiaceae	g__Nocardia	s__Nocardia_tengchongensis	64	8.03968e-07	0.422222	1
743	d__Bacteria	k__unclassified_d__Bacteria	p__Actinobacteria	c__Actinomycetia	o__Corynebacteriales	f__Nocardiaceae	g__Nocardia	s__Nocardia_terpenica	88	1.10546e-06	0.533333	3
744	d__Bacteria	k__unclassified_d__Bacteria	p__Actinobacteria	c__Actinomycetia	o__Corynebacteriales	f__Nocardiaceae	g__Nocardia	s__Nocardia_terrae	36	4.52232e-07	0.266667	1
745	d__Bacteria	k__unclassified_d__Bacteria	p__Actinobacteria	c__Actinomycetia	o__Corynebacteriales	f__Nocardiaceae	g__Nocardia	s__Nocardia_testacea	32	4.01984e-07	0.288889	1
746	d__Bacteria	k__unclassified_d__Bacteria	p__Actinobacteria	c__Actinomycetia	o__Corynebacteriales	f__Nocardiaceae	g__Nocardia	s__Nocardia_transvalensis	90	1.13058e-06	0.511111	1
747	d__Bacteria	k__unclassified_d__Bacteria	p__Actinobacteria	c__Actinomycetia	o__Corynebacteriales	f__Nocardiaceae	g__Nocardia	s__Nocardia_uniformis	184	2.31141e-06	0.866667	4
748	d__Bacteria	k__unclassified_d__Bacteria	p__Actinobacteria	c__Actinomycetia	o__Corynebacteriales	f__Nocardiaceae	g__Nocardia	s__Nocardia_vaccinii	26	3.26612e-07	0.177778	1
749	d__Bacteria	k__unclassified_d__Bacteria	p__Actinobacteria	c__Actinomycetia	o__Corynebacteriales	f__Nocardiaceae	g__Nocardia	s__Nocardia_vinacea	694	8.71803e-06	1	7
750	d__Bacteria	k__unclassified_d__Bacteria	p__Actinobacteria	c__Actinomycetia	o__Corynebacteriales	f__Nocardiaceae	g__Nocardia	s__Nocardia_violaceofusca	24	3.01488e-07	0.0666667	1
751	d__Bacteria	k__unclassified_d__Bacteria	p__Actinobacteria	c__Actinomycetia	o__Corynebacteriales	f__Nocardiaceae	g__Nocardia	s__Nocardia_vulneris	28	3.51736e-07	0.244444	1
752	d__Bacteria	k__unclassified_d__Bacteria	p__Actinobacteria	c__Actinomycetia	o__Corynebacteriales	f__Nocardiaceae	g__Nocardia	s__Nocardia_yamanashiensis	58	7.28596e-07	0.266667	1
753	d__Bacteria	k__unclassified_d__Bacteria	p__Actinobacteria	c__Actinomycetia	o__Corynebacteriales	f__Nocardiaceae	g__Nocardia	s__unclassified_g__Nocardia	124	1.55769e-06	0.711111	3
754	d__Bacteria	k__unclassified_d__Bacteria	p__Actinobacteria	c__Actinomycetia	o__Corynebacteriales	f__Nocardiaceae	g__Prescottella	s__Prescottella_agglutinans	34	4.27108e-07	0.311111	1
755	d__Bacteria	k__unclassified_d__Bacteria	p__Actinobacteria	c__Actinomycetia	o__Corynebacteriales	f__Nocardiaceae	g__Prescottella	s__Prescottella_defluvii	30	3.7686e-07	0.222222	1
756	d__Bacteria	k__unclassified_d__Bacteria	p__Actinobacteria	c__Actinomycetia	o__Corynebacteriales	f__Nocardiaceae	g__Prescottella	s__Prescottella_equi	164	2.06017e-06	0.755556	4
757	d__Bacteria	k__unclassified_d__Bacteria	p__Actinobacteria	c__Actinomycetia	o__Corynebacteriales	f__Nocardiaceae	g__Prescottella	s__Prescottella_subtropica	588	7.38646e-06	0.955556	2
758	d__Bacteria	k__unclassified_d__Bacteria	p__Actinobacteria	c__Actinomycetia	o__Corynebacteriales	f__Nocardiaceae	g__Rhodococcus	s__Rhodococcus_aetherivorans	80	1.00496e-06	0.511111	2
759	d__Bacteria	k__unclassified_d__Bacteria	p__Actinobacteria	c__Actinomycetia	o__Corynebacteriales	f__Nocardiaceae	g__Rhodococcus	s__Rhodococcus_cavernicola	778	9.77324e-06	0.977778	7
760	d__Bacteria	k__unclassified_d__Bacteria	p__Actinobacteria	c__Actinomycetia	o__Corynebacteriales	f__Nocardiaceae	g__Rhodococcus	s__Rhodococcus_erythropolis	2114	2.65561e-05	1	29
761	d__Bacteria	k__unclassified_d__Bacteria	p__Actinobacteria	c__Actinomycetia	o__Corynebacteriales	f__Nocardiaceae	g__Rhodococcus	s__Rhodococcus_gordoniae	116	1.45719e-06	0.644444	1
762	d__Bacteria	k__unclassified_d__Bacteria	p__Actinobacteria	c__Actinomycetia	o__Corynebacteriales	f__Nocardiaceae	g__Rhodococcus	s__Rhodococcus_jostii	1006	1.26374e-05	1	16
763	d__Bacteria	k__unclassified_d__Bacteria	p__Actinobacteria	c__Actinomycetia	o__Corynebacteriales	f__Nocardiaceae	g__Rhodococcus	s__Rhodococcus_koreensis	1278	1.60542e-05	1	14
764	d__Bacteria	k__unclassified_d__Bacteria	p__Actinobacteria	c__Actinomycetia	o__Corynebacteriales	f__Nocardiaceae	g__Rhodococcus	s__Rhodococcus_opacus	8892	0.000111701	1	60
765	d__Bacteria	k__unclassified_d__Bacteria	p__Actinobacteria	c__Actinomycetia	o__Corynebacteriales	f__Nocardiaceae	g__Rhodococcus	s__Rhodococcus_oryzae	288	3.61786e-06	0.8	3
766	d__Bacteria	k__unclassified_d__Bacteria	p__Actinobacteria	c__Actinomycetia	o__Corynebacteriales	f__Nocardiaceae	g__Rhodococcus	s__Rhodococcus_pseudokoreensis	688	8.64266e-06	0.977778	6
767	d__Bacteria	k__unclassified_d__Bacteria	p__Actinobacteria	c__Actinomycetia	o__Corynebacteriales	f__Nocardiaceae	g__Rhodococcus	s__Rhodococcus_pyridinivorans	414	5.20067e-06	0.777778	1
768	d__Bacteria	k__unclassified_d__Bacteria	p__Actinobacteria	c__Actinomycetia	o__Corynebacteriales	f__Nocardiaceae	g__Rhodococcus	s__Rhodococcus_qingshengii	306	3.84397e-06	0.955556	5
769	d__Bacteria	k__unclassified_d__Bacteria	p__Actinobacteria	c__Actinomycetia	o__Corynebacteriales	f__Nocardiaceae	g__Rhodococcus	s__Rhodococcus_rhodochrous	1118	1.40443e-05	1	14
770	d__Bacteria	k__unclassified_d__Bacteria	p__Actinobacteria	c__Actinomycetia	o__Corynebacteriales	f__Nocardiaceae	g__Rhodococcus	s__Rhodococcus_ruber	832	1.04516e-05	1	10
771	d__Bacteria	k__unclassified_d__Bacteria	p__Actinobacteria	c__Actinomycetia	o__Corynebacteriales	f__Nocardiaceae	g__Rhodococcus	s__Rhodococcus_sp.	8652	0.000108686	1	109
772	d__Bacteria	k__unclassified_d__Bacteria	p__Actinobacteria	c__Actinomycetia	o__Corynebacteriales	f__Nocardiaceae	g__Rhodococcus	s__Rhodococcus_sp._06-1059B-a	40	5.0248e-07	0.377778	1
773	d__Bacteria	k__unclassified_d__Bacteria	p__Actinobacteria	c__Actinomycetia	o__Corynebacteriales	f__Nocardiaceae	g__Rhodococcus	s__Rhodococcus_sp._105337	36	4.52232e-07	0.155556	3
774	d__Bacteria	k__unclassified_d__Bacteria	p__Actinobacteria	c__Actinomycetia	o__Corynebacteriales	f__Nocardiaceae	g__Rhodococcus	s__Rhodococcus_sp._14C212	1218	1.53005e-05	1	14
775	d__Bacteria	k__unclassified_d__Bacteria	p__Actinobacteria	c__Actinomycetia	o__Corynebacteriales	f__Nocardiaceae	g__Rhodococcus	s__Rhodococcus_sp._21391	122	1.53256e-06	0.666667	1
776	d__Bacteria	k__unclassified_d__Bacteria	p__Actinobacteria	c__Actinomycetia	o__Corynebacteriales	f__Nocardiaceae	g__Rhodococcus	s__Rhodococcus_sp._A14	1446	1.81647e-05	1	13
777	d__Bacteria	k__unclassified_d__Bacteria	p__Actinobacteria	c__Actinomycetia	o__Corynebacteriales	f__Nocardiaceae	g__Rhodococcus	s__Rhodococcus_sp._ACPA4	112	1.40694e-06	0.533333	1
778	d__Bacteria	k__unclassified_d__Bacteria	p__Actinobacteria	c__Actinomycetia	o__Corynebacteriales	f__Nocardiaceae	g__Rhodococcus	s__Rhodococcus_sp._ACS1	118	1.48232e-06	0.688889	1
779	d__Bacteria	k__unclassified_d__Bacteria	p__Actinobacteria	c__Actinomycetia	o__Corynebacteriales	f__Nocardiaceae	g__Rhodococcus	s__Rhodococcus_sp._ARP2	60	7.5372e-07	0.488889	1
780	d__Bacteria	k__unclassified_d__Bacteria	p__Actinobacteria	c__Actinomycetia	o__Corynebacteriales	f__Nocardiaceae	g__Rhodococcus	s__Rhodococcus_sp._AW25M09	92	1.1557e-06	0.555556	1
781	d__Bacteria	k__unclassified_d__Bacteria	p__Actinobacteria	c__Actinomycetia	o__Corynebacteriales	f__Nocardiaceae	g__Rhodococcus	s__Rhodococcus_sp._BL-253-APC-6A1W	110	1.38182e-06	0.488889	5
782	d__Bacteria	k__unclassified_d__Bacteria	p__Actinobacteria	c__Actinomycetia	o__Corynebacteriales	f__Nocardiaceae	g__Rhodococcus	s__Rhodococcus_sp._CH91	10	1.2562e-07	0.0444444	1
783	d__Bacteria	k__unclassified_d__Bacteria	p__Actinobacteria	c__Actinomycetia	o__Corynebacteriales	f__Nocardiaceae	g__Rhodococcus	s__Rhodococcus_sp._DK17	1582	1.98731e-05	0.955556	16
784	d__Bacteria	k__unclassified_d__Bacteria	p__Actinobacteria	c__Actinomycetia	o__Corynebacteriales	f__Nocardiaceae	g__Rhodococcus	s__Rhodococcus_sp._DMU1	514	6.45687e-06	0.911111	6
785	d__Bacteria	k__unclassified_d__Bacteria	p__Actinobacteria	c__Actinomycetia	o__Corynebacteriales	f__Nocardiaceae	g__Rhodococcus	s__Rhodococcus_sp._EPR-134	94	1.18083e-06	0.6	4
786	d__Bacteria	k__unclassified_d__Bacteria	p__Actinobacteria	c__Actinomycetia	o__Corynebacteriales	f__Nocardiaceae	g__Rhodococcus	s__Rhodococcus_sp._EPR-157	844	1.06023e-05	1	10
787	d__Bacteria	k__unclassified_d__Bacteria	p__Actinobacteria	c__Actinomycetia	o__Corynebacteriales	f__Nocardiaceae	g__Rhodococcus	s__Rhodococcus_sp._FXJ9.536	100	1.2562e-06	0.577778	2
788	d__Bacteria	k__unclassified_d__Bacteria	p__Actinobacteria	c__Actinomycetia	o__Corynebacteriales	f__Nocardiaceae	g__Rhodococcus	s__Rhodococcus_sp._HM1	6	7.5372e-08	0.0666667	1
789	d__Bacteria	k__unclassified_d__Bacteria	p__Actinobacteria	c__Actinomycetia	o__Corynebacteriales	f__Nocardiaceae	g__Rhodococcus	s__Rhodococcus_sp._IC4_135	74	9.29589e-07	0.444444	1
790	d__Bacteria	k__unclassified_d__Bacteria	p__Actinobacteria	c__Actinomycetia	o__Corynebacteriales	f__Nocardiaceae	g__Rhodococcus	s__Rhodococcus_sp._IEGM_248	854	1.0728e-05	1	7
791	d__Bacteria	k__unclassified_d__Bacteria	p__Actinobacteria	c__Actinomycetia	o__Corynebacteriales	f__Nocardiaceae	g__Rhodococcus	s__Rhodococcus_sp._JVH1	132	1.65819e-06	0.666667	1
792	d__Bacteria	k__unclassified_d__Bacteria	p__Actinobacteria	c__Actinomycetia	o__Corynebacteriales	f__Nocardiaceae	g__Rhodococcus	s__Rhodococcus_sp._KBS0724	60	7.5372e-07	0.511111	1
793	d__Bacteria	k__unclassified_d__Bacteria	p__Actinobacteria	c__Actinomycetia	o__Corynebacteriales	f__Nocardiaceae	g__Rhodococcus	s__Rhodococcus_sp._KRD197	242	3.04001e-06	0.844444	2
794	d__Bacteria	k__unclassified_d__Bacteria	p__Actinobacteria	c__Actinomycetia	o__Corynebacteriales	f__Nocardiaceae	g__Rhodococcus	s__Rhodococcus_sp._LB1	1472	1.84913e-05	1	8
795	d__Bacteria	k__unclassified_d__Bacteria	p__Actinobacteria	c__Actinomycetia	o__Corynebacteriales	f__Nocardiaceae	g__Rhodococcus	s__Rhodococcus_sp._LW-XY12	68	8.54217e-07	0.355556	1
796	d__Bacteria	k__unclassified_d__Bacteria	p__Actinobacteria	c__Actinomycetia	o__Corynebacteriales	f__Nocardiaceae	g__Rhodococcus	s__Rhodococcus_sp._Leaf7	34	4.27108e-07	0.333333	1
797	d__Bacteria	k__unclassified_d__Bacteria	p__Actinobacteria	c__Actinomycetia	o__Corynebacteriales	f__Nocardiaceae	g__Rhodococcus	s__Rhodococcus_sp._M8	156	1.95967e-06	0.8	5
798	d__Bacteria	k__unclassified_d__Bacteria	p__Actinobacteria	c__Actinomycetia	o__Corynebacteriales	f__Nocardiaceae	g__Rhodococcus	s__Rhodococcus_sp._MEB064	170	2.13554e-06	0.688889	1
799	d__Bacteria	k__unclassified_d__Bacteria	p__Actinobacteria	c__Actinomycetia	o__Corynebacteriales	f__Nocardiaceae	g__Rhodococcus	s__Rhodococcus_sp._MSC1_016	32	4.01984e-07	0.244444	1
800	d__Bacteria	k__unclassified_d__Bacteria	p__Actinobacteria	c__Actinomycetia	o__Corynebacteriales	f__Nocardiaceae	g__Rhodococcus	s__Rhodococcus_sp._MTM3W5.2	354	4.44695e-06	0.888889	4
801	d__Bacteria	k__unclassified_d__Bacteria	p__Actinobacteria	c__Actinomycetia	o__Corynebacteriales	f__Nocardiaceae	g__Rhodococcus	s__Rhodococcus_sp._NCIMB_12038	82	1.03008e-06	0.555556	2
802	d__Bacteria	k__unclassified_d__Bacteria	p__Actinobacteria	c__Actinomycetia	o__Corynebacteriales	f__Nocardiaceae	g__Rhodococcus	s__Rhodococcus_sp._NJ-530	156	1.95967e-06	0.711111	1
803	d__Bacteria	k__unclassified_d__Bacteria	p__Actinobacteria	c__Actinomycetia	o__Corynebacteriales	f__Nocardiaceae	g__Rhodococcus	s__Rhodococcus_sp._P14	230	2.88926e-06	0.844444	3
804	d__Bacteria	k__unclassified_d__Bacteria	p__Actinobacteria	c__Actinomycetia	o__Corynebacteriales	f__Nocardiaceae	g__Rhodococcus	s__Rhodococcus_sp._P1Y	492	6.18051e-06	0.933333	2
805	d__Bacteria	k__unclassified_d__Bacteria	p__Actinobacteria	c__Actinomycetia	o__Corynebacteriales	f__Nocardiaceae	g__Rhodococcus	s__Rhodococcus_sp._P27	58	7.28596e-07	0.444444	3
806	d__Bacteria	k__unclassified_d__Bacteria	p__Actinobacteria	c__Actinomycetia	o__Corynebacteriales	f__Nocardiaceae	g__Rhodococcus	s__Rhodococcus_sp._R1101	94	1.18083e-06	0.666667	3
807	d__Bacteria	k__unclassified_d__Bacteria	p__Actinobacteria	c__Actinomycetia	o__Corynebacteriales	f__Nocardiaceae	g__Rhodococcus	s__Rhodococcus_sp._RS1C4	86	1.08033e-06	0.555556	1
808	d__Bacteria	k__unclassified_d__Bacteria	p__Actinobacteria	c__Actinomycetia	o__Corynebacteriales	f__Nocardiaceae	g__Rhodococcus	s__Rhodococcus_sp._SC4	282	3.54249e-06	0.888889	4
809	d__Bacteria	k__unclassified_d__Bacteria	p__Actinobacteria	c__Actinomycetia	o__Corynebacteriales	f__Nocardiaceae	g__Rhodococcus	s__Rhodococcus_sp._SGAir0479	176	2.21091e-06	0.733333	1
810	d__Bacteria	k__unclassified_d__Bacteria	p__Actinobacteria	c__Actinomycetia	o__Corynebacteriales	f__Nocardiaceae	g__Rhodococcus	s__Rhodococcus_sp._T7	1202	1.50995e-05	1	11
811	d__Bacteria	k__unclassified_d__Bacteria	p__Actinobacteria	c__Actinomycetia	o__Corynebacteriales	f__Nocardiaceae	g__Rhodococcus	s__Rhodococcus_sp._UNC363MFTsu5.1	308	3.8691e-06	0.822222	3
812	d__Bacteria	k__unclassified_d__Bacteria	p__Actinobacteria	c__Actinomycetia	o__Corynebacteriales	f__Nocardiaceae	g__Rhodococcus	s__Rhodococcus_sp._USK10	504	6.33125e-06	0.977778	6
813	d__Bacteria	k__unclassified_d__Bacteria	p__Actinobacteria	c__Actinomycetia	o__Corynebacteriales	f__Nocardiaceae	g__Rhodococcus	s__Rhodococcus_sp._USK13	78	9.79837e-07	0.444444	1
814	d__Bacteria	k__unclassified_d__Bacteria	p__Actinobacteria	c__Actinomycetia	o__Corynebacteriales	f__Nocardiaceae	g__Rhodococcus	s__Rhodococcus_sp._W8901	136	1.70843e-06	0.644444	1
815	d__Bacteria	k__unclassified_d__Bacteria	p__Actinobacteria	c__Actinomycetia	o__Corynebacteriales	f__Nocardiaceae	g__Rhodococcus	s__Rhodococcus_sp._WAY2	882	1.10797e-05	0.977778	6
816	d__Bacteria	k__unclassified_d__Bacteria	p__Actinobacteria	c__Actinomycetia	o__Corynebacteriales	f__Nocardiaceae	g__Rhodococcus	s__Rhodococcus_sp._WB1	98	1.23108e-06	0.444444	1
817	d__Bacteria	k__unclassified_d__Bacteria	p__Actinobacteria	c__Actinomycetia	o__Corynebacteriales	f__Nocardiaceae	g__Rhodococcus	s__Rhodococcus_sp._WB9	990	1.24364e-05	0.977778	4
818	d__Bacteria	k__unclassified_d__Bacteria	p__Actinobacteria	c__Actinomycetia	o__Corynebacteriales	f__Nocardiaceae	g__Rhodococcus	s__Rhodococcus_sp._WS4	4704	5.90917e-05	1	47
819	d__Bacteria	k__unclassified_d__Bacteria	p__Actinobacteria	c__Actinomycetia	o__Corynebacteriales	f__Nocardiaceae	g__Rhodococcus	s__Rhodococcus_sp._YH1	72	9.04465e-07	0.533333	2
820	d__Bacteria	k__unclassified_d__Bacteria	p__Actinobacteria	c__Actinomycetia	o__Corynebacteriales	f__Nocardiaceae	g__Rhodococcus	s__Rhodococcus_sp._ZPP	130	1.63306e-06	0.666667	2
821	d__Bacteria	k__unclassified_d__Bacteria	p__Actinobacteria	c__Actinomycetia	o__Corynebacteriales	f__Nocardiaceae	g__Rhodococcus	s__Rhodococcus_sp._p52	102	1.28132e-06	0.666667	1
822	d__Bacteria	k__unclassified_d__Bacteria	p__Actinobacteria	c__Actinomycetia	o__Corynebacteriales	f__Nocardiaceae	g__Rhodococcus	s__Rhodococcus_triatomae	30	3.7686e-07	0.222222	1
823	d__Bacteria	k__unclassified_d__Bacteria	p__Actinobacteria	c__Actinomycetia	o__Corynebacteriales	f__Nocardiaceae	g__Rhodococcus	s__Rhodococcus_trifolii	254	3.19075e-06	0.844444	3
824	d__Bacteria	k__unclassified_d__Bacteria	p__Actinobacteria	c__Actinomycetia	o__Corynebacteriales	f__Nocardiaceae	g__Rhodococcus	s__Rhodococcus_tukisamuensis	328	4.12034e-06	0.866667	4
825	d__Bacteria	k__unclassified_d__Bacteria	p__Actinobacteria	c__Actinomycetia	o__Corynebacteriales	f__Nocardiaceae	g__Rhodococcus	s__Rhodococcus_wratislaviensis	5864	7.36636e-05	1	37
826	d__Bacteria	k__unclassified_d__Bacteria	p__Actinobacteria	c__Actinomycetia	o__Corynebacteriales	f__Nocardiaceae	g__Rhodococcus	s__Rhodococcus_yunnanensis	4	5.0248e-08	0.0444444	1
827	d__Bacteria	k__unclassified_d__Bacteria	p__Actinobacteria	c__Actinomycetia	o__Corynebacteriales	f__Nocardiaceae	g__Rhodococcus	s__unclassified_g__Rhodococcus	5374	6.75082e-05	1	50
828	d__Bacteria	k__unclassified_d__Bacteria	p__Actinobacteria	c__Actinomycetia	o__Corynebacteriales	f__Nocardiaceae	g__Williamsia	s__Williamsia_limnetica	50	6.281e-07	0.422222	1
829	d__Bacteria	k__unclassified_d__Bacteria	p__Actinobacteria	c__Actinomycetia	o__Corynebacteriales	f__Nocardiaceae	g__Williamsia	s__Williamsia_muralis	50	6.281e-07	0.333333	1
830	d__Bacteria	k__unclassified_d__Bacteria	p__Actinobacteria	c__Actinomycetia	o__Corynebacteriales	f__Nocardiaceae	g__Williamsia	s__Williamsia_soli	28	3.51736e-07	0.244444	1
831	d__Bacteria	k__unclassified_d__Bacteria	p__Actinobacteria	c__Actinomycetia	o__Corynebacteriales	f__Nocardiaceae	g__Williamsia	s__Williamsia_sp.	166	2.08529e-06	0.755556	4
832	d__Bacteria	k__unclassified_d__Bacteria	p__Actinobacteria	c__Actinomycetia	o__Corynebacteriales	f__Nocardiaceae	g__Williamsia	s__Williamsia_sp._1135	282	3.54249e-06	0.866667	2
833	d__Bacteria	k__unclassified_d__Bacteria	p__Actinobacteria	c__Actinomycetia	o__Corynebacteriales	f__Nocardiaceae	g__Williamsia	s__Williamsia_sp._DF01-3	72	9.04465e-07	0.555556	1
834	d__Bacteria	k__unclassified_d__Bacteria	p__Actinobacteria	c__Actinomycetia	o__Corynebacteriales	f__Nocardiaceae	g__Williamsia	s__Williamsia_sterculiae	50	6.281e-07	0.244444	1
835	d__Bacteria	k__unclassified_d__Bacteria	p__Actinobacteria	c__Actinomycetia	o__Corynebacteriales	f__Segniliparaceae	g__Segniliparus	s__Segniliparus_rugosus	56	7.03472e-07	0.466667	1
836	d__Bacteria	k__unclassified_d__Bacteria	p__Actinobacteria	c__Actinomycetia	o__Corynebacteriales	f__Tsukamurellaceae	g__Tsukamurella	s__Tsukamurella_sp._M9C	88	1.10546e-06	0.533333	1
837	d__Bacteria	k__unclassified_d__Bacteria	p__Actinobacteria	c__Actinomycetia	o__Corynebacteriales	f__Tsukamurellaceae	g__Tsukamurella	s__Tsukamurella_spumae	22	2.76364e-07	0.2	1
838	d__Bacteria	k__unclassified_d__Bacteria	p__Actinobacteria	c__Actinomycetia	o__Corynebacteriales	f__Tsukamurellaceae	g__Tsukamurella	s__Tsukamurella_sputi	46	5.77852e-07	0.444444	1
839	d__Bacteria	k__unclassified_d__Bacteria	p__Actinobacteria	c__Actinomycetia	o__Corynebacteriales	f__Tsukamurellaceae	g__Tsukamurella	s__Tsukamurella_tyrosinosolvens	94	1.18083e-06	0.666667	1
840	d__Bacteria	k__unclassified_d__Bacteria	p__Actinobacteria	c__Actinomycetia	o__Corynebacteriales	f__unclassified_o__Corynebacteriales	g__Fodinicola	s__Fodinicola_acaciae	414	5.20067e-06	1	6
841	d__Bacteria	k__unclassified_d__Bacteria	p__Actinobacteria	c__Actinomycetia	o__Corynebacteriales	f__unclassified_o__Corynebacteriales	g__Tomitella	s__Tomitella_biformata	18	2.26116e-07	0.111111	1
842	d__Bacteria	k__unclassified_d__Bacteria	p__Actinobacteria	c__Actinomycetia	o__Corynebacteriales	f__unclassified_o__Corynebacteriales	g__Tomitella	s__Tomitella_fengzijianii	452	5.67803e-06	0.955556	2
843	d__Bacteria	k__unclassified_d__Bacteria	p__Actinobacteria	c__Actinomycetia	o__Corynebacteriales	f__unclassified_o__Corynebacteriales	g__unclassified_o__Corynebacteriales	s__Corynebacteriales_bacterium	38	4.77356e-07	0.244444	1
844	d__Bacteria	k__unclassified_d__Bacteria	p__Actinobacteria	c__Actinomycetia	o__Corynebacteriales	f__unclassified_o__Corynebacteriales	g__unclassified_o__Corynebacteriales	s__unclassified_o__Corynebacteriales	36	4.52232e-07	0.266667	1
845	d__Bacteria	k__unclassified_d__Bacteria	p__Actinobacteria	c__Actinomycetia	o__Corynebacteriales	f__unclassified_o__Corynebacteriales	g__unclassified_o__Corynebacteriales	s__uncultured_Corynebacteriales_bacterium	10958	0.000137654	1	198
846	d__Bacteria	k__unclassified_d__Bacteria	p__Actinobacteria	c__Actinomycetia	o__Cryptosporangiales	f__Cryptosporangiaceae	g__Cryptosporangium	s__Cryptosporangium_arvum	432	5.42679e-06	1	6
847	d__Bacteria	k__unclassified_d__Bacteria	p__Actinobacteria	c__Actinomycetia	o__Cryptosporangiales	f__Cryptosporangiaceae	g__Cryptosporangium	s__Cryptosporangium_aurantiacum	1940	2.43703e-05	1	17
848	d__Bacteria	k__unclassified_d__Bacteria	p__Actinobacteria	c__Actinomycetia	o__Cryptosporangiales	f__Cryptosporangiaceae	g__Cryptosporangium	s__Cryptosporangium_phraense	692	8.69291e-06	0.977778	12
849	d__Bacteria	k__unclassified_d__Bacteria	p__Actinobacteria	c__Actinomycetia	o__Frankiales	f__Frankiaceae	g__Frankia	s__Candidatus_Frankia_alpina	6	7.5372e-08	0.0444444	1
850	d__Bacteria	k__unclassified_d__Bacteria	p__Actinobacteria	c__Actinomycetia	o__Frankiales	f__Frankiaceae	g__Frankia	s__Candidatus_Frankia_californiensis	2106	2.64556e-05	1	25
851	d__Bacteria	k__unclassified_d__Bacteria	p__Actinobacteria	c__Actinomycetia	o__Frankiales	f__Frankiaceae	g__Frankia	s__Candidatus_Frankia_datiscae	94	1.18083e-06	0.622222	4
852	d__Bacteria	k__unclassified_d__Bacteria	p__Actinobacteria	c__Actinomycetia	o__Frankiales	f__Frankiaceae	g__Frankia	s__Candidatus_Frankia_meridionalis	468	5.87902e-06	0.911111	3
853	d__Bacteria	k__unclassified_d__Bacteria	p__Actinobacteria	c__Actinomycetia	o__Frankiales	f__Frankiaceae	g__Frankia	s__Frankia_alni	284	3.56761e-06	0.911111	3
854	d__Bacteria	k__unclassified_d__Bacteria	p__Actinobacteria	c__Actinomycetia	o__Frankiales	f__Frankiaceae	g__Frankia	s__Frankia_asymbiotica	52	6.53224e-07	0.288889	2
855	d__Bacteria	k__unclassified_d__Bacteria	p__Actinobacteria	c__Actinomycetia	o__Frankiales	f__Frankiaceae	g__Frankia	s__Frankia_canadensis	86	1.08033e-06	0.466667	2
856	d__Bacteria	k__unclassified_d__Bacteria	p__Actinobacteria	c__Actinomycetia	o__Frankiales	f__Frankiaceae	g__Frankia	s__Frankia_casuarinae	336	4.22083e-06	0.955556	9
857	d__Bacteria	k__unclassified_d__Bacteria	p__Actinobacteria	c__Actinomycetia	o__Frankiales	f__Frankiaceae	g__Frankia	s__Frankia_discariae	454	5.70315e-06	1	4
858	d__Bacteria	k__unclassified_d__Bacteria	p__Actinobacteria	c__Actinomycetia	o__Frankiales	f__Frankiaceae	g__Frankia	s__Frankia_elaeagni	762	9.57225e-06	0.822222	3
859	d__Bacteria	k__unclassified_d__Bacteria	p__Actinobacteria	c__Actinomycetia	o__Frankiales	f__Frankiaceae	g__Frankia	s__Frankia_inefficax	250	3.1405e-06	0.666667	5
860	d__Bacteria	k__unclassified_d__Bacteria	p__Actinobacteria	c__Actinomycetia	o__Frankiales	f__Frankiaceae	g__Frankia	s__Frankia_irregularis	58	7.28596e-07	0.333333	1
861	d__Bacteria	k__unclassified_d__Bacteria	p__Actinobacteria	c__Actinomycetia	o__Frankiales	f__Frankiaceae	g__Frankia	s__Frankia_saprophytica	374	4.69819e-06	0.866667	6
862	d__Bacteria	k__unclassified_d__Bacteria	p__Actinobacteria	c__Actinomycetia	o__Frankiales	f__Frankiaceae	g__Frankia	s__Frankia_soli	1158	1.45468e-05	1	10
863	d__Bacteria	k__unclassified_d__Bacteria	p__Actinobacteria	c__Actinomycetia	o__Frankiales	f__Frankiaceae	g__Frankia	s__Frankia_sp.	2578	3.23849e-05	1	30
864	d__Bacteria	k__unclassified_d__Bacteria	p__Actinobacteria	c__Actinomycetia	o__Frankiales	f__Frankiaceae	g__Frankia	s__Frankia_sp._ACN1ag	362	4.54745e-06	0.888889	6
865	d__Bacteria	k__unclassified_d__Bacteria	p__Actinobacteria	c__Actinomycetia	o__Frankiales	f__Frankiaceae	g__Frankia	s__Frankia_sp._AVL3	40	5.0248e-07	0.288889	1
866	d__Bacteria	k__unclassified_d__Bacteria	p__Actinobacteria	c__Actinomycetia	o__Frankiales	f__Frankiaceae	g__Frankia	s__Frankia_sp._Ag45/Mut15	306	3.84397e-06	0.888889	2
867	d__Bacteria	k__unclassified_d__Bacteria	p__Actinobacteria	c__Actinomycetia	o__Frankiales	f__Frankiaceae	g__Frankia	s__Frankia_sp._AgB1.8	42	5.27604e-07	0.333333	1
868	d__Bacteria	k__unclassified_d__Bacteria	p__Actinobacteria	c__Actinomycetia	o__Frankiales	f__Frankiaceae	g__Frankia	s__Frankia_sp._AgB32	50	6.281e-07	0.311111	2
869	d__Bacteria	k__unclassified_d__Bacteria	p__Actinobacteria	c__Actinomycetia	o__Frankiales	f__Frankiaceae	g__Frankia	s__Frankia_sp._AgKG'84/4	136	1.70843e-06	0.777778	2
870	d__Bacteria	k__unclassified_d__Bacteria	p__Actinobacteria	c__Actinomycetia	o__Frankiales	f__Frankiaceae	g__Frankia	s__Frankia_sp._AgPm24	102	1.28132e-06	0.6	1
871	d__Bacteria	k__unclassified_d__Bacteria	p__Actinobacteria	c__Actinomycetia	o__Frankiales	f__Frankiaceae	g__Frankia	s__Frankia_sp._AgW1.1	428	5.37654e-06	1	9
872	d__Bacteria	k__unclassified_d__Bacteria	p__Actinobacteria	c__Actinomycetia	o__Frankiales	f__Frankiaceae	g__Frankia	s__Frankia_sp._AiPa1	26	3.26612e-07	0.244444	1
873	d__Bacteria	k__unclassified_d__Bacteria	p__Actinobacteria	c__Actinomycetia	o__Frankiales	f__Frankiaceae	g__Frankia	s__Frankia_sp._AiPs1	20	2.5124e-07	0.2	1
874	d__Bacteria	k__unclassified_d__Bacteria	p__Actinobacteria	c__Actinomycetia	o__Frankiales	f__Frankiaceae	g__Frankia	s__Frankia_sp._ArI3	78	9.79837e-07	0.466667	1
875	d__Bacteria	k__unclassified_d__Bacteria	p__Actinobacteria	c__Actinomycetia	o__Frankiales	f__Frankiaceae	g__Frankia	s__Frankia_sp._AvcI1	176	2.21091e-06	0.8	3
876	d__Bacteria	k__unclassified_d__Bacteria	p__Actinobacteria	c__Actinomycetia	o__Frankiales	f__Frankiaceae	g__Frankia	s__Frankia_sp._BMG5.11	2052	2.57772e-05	1	7
877	d__Bacteria	k__unclassified_d__Bacteria	p__Actinobacteria	c__Actinomycetia	o__Frankiales	f__Frankiaceae	g__Frankia	s__Frankia_sp._BMG5.23	46	5.77852e-07	0.266667	1
878	d__Bacteria	k__unclassified_d__Bacteria	p__Actinobacteria	c__Actinomycetia	o__Frankiales	f__Frankiaceae	g__Frankia	s__Frankia_sp._BMG5.30	88	1.10546e-06	0.4	1
879	d__Bacteria	k__unclassified_d__Bacteria	p__Actinobacteria	c__Actinomycetia	o__Frankiales	f__Frankiaceae	g__Frankia	s__Frankia_sp._BMG5.36	6434	8.0824e-05	1	48
880	d__Bacteria	k__unclassified_d__Bacteria	p__Actinobacteria	c__Actinomycetia	o__Frankiales	f__Frankiaceae	g__Frankia	s__Frankia_sp._CH37	64	8.03968e-07	0.422222	1
881	d__Bacteria	k__unclassified_d__Bacteria	p__Actinobacteria	c__Actinomycetia	o__Frankiales	f__Frankiaceae	g__Frankia	s__Frankia_sp._CIT1	64	8.03968e-07	0.444444	2
882	d__Bacteria	k__unclassified_d__Bacteria	p__Actinobacteria	c__Actinomycetia	o__Frankiales	f__Frankiaceae	g__Frankia	s__Frankia_sp._CN7	100	1.2562e-06	0.622222	1
883	d__Bacteria	k__unclassified_d__Bacteria	p__Actinobacteria	c__Actinomycetia	o__Frankiales	f__Frankiaceae	g__Frankia	s__Frankia_sp._CNm7	92	1.1557e-06	0.511111	1
884	d__Bacteria	k__unclassified_d__Bacteria	p__Actinobacteria	c__Actinomycetia	o__Frankiales	f__Frankiaceae	g__Frankia	s__Frankia_sp._Cc1.17	60	7.5372e-07	0.488889	1
885	d__Bacteria	k__unclassified_d__Bacteria	p__Actinobacteria	c__Actinomycetia	o__Frankiales	f__Frankiaceae	g__Frankia	s__Frankia_sp._CeD	166	2.08529e-06	0.733333	6
886	d__Bacteria	k__unclassified_d__Bacteria	p__Actinobacteria	c__Actinomycetia	o__Frankiales	f__Frankiaceae	g__Frankia	s__Frankia_sp._CgIM4	62	7.78844e-07	0.422222	2
887	d__Bacteria	k__unclassified_d__Bacteria	p__Actinobacteria	c__Actinomycetia	o__Frankiales	f__Frankiaceae	g__Frankia	s__Frankia_sp._CiP1_Cm_nod2	144	1.80893e-06	0.644444	9
888	d__Bacteria	k__unclassified_d__Bacteria	p__Actinobacteria	c__Actinomycetia	o__Frankiales	f__Frankiaceae	g__Frankia	s__Frankia_sp._CiP3	1478	1.85666e-05	1	17
889	d__Bacteria	k__unclassified_d__Bacteria	p__Actinobacteria	c__Actinomycetia	o__Frankiales	f__Frankiaceae	g__Frankia	s__Frankia_sp._Cj3	420	5.27604e-06	0.955556	11
890	d__Bacteria	k__unclassified_d__Bacteria	p__Actinobacteria	c__Actinomycetia	o__Frankiales	f__Frankiaceae	g__Frankia	s__Frankia_sp._Cj5	134	1.68331e-06	0.6	2
891	d__Bacteria	k__unclassified_d__Bacteria	p__Actinobacteria	c__Actinomycetia	o__Frankiales	f__Frankiaceae	g__Frankia	s__Frankia_sp._CpI1-P	250	3.1405e-06	0.933333	6
892	d__Bacteria	k__unclassified_d__Bacteria	p__Actinobacteria	c__Actinomycetia	o__Frankiales	f__Frankiaceae	g__Frankia	s__Frankia_sp._Cpl3	202	2.53753e-06	0.733333	1
893	d__Bacteria	k__unclassified_d__Bacteria	p__Actinobacteria	c__Actinomycetia	o__Frankiales	f__Frankiaceae	g__Frankia	s__Frankia_sp._Cppng1_Ct_nod	104	1.30645e-06	0.533333	1
894	d__Bacteria	k__unclassified_d__Bacteria	p__Actinobacteria	c__Actinomycetia	o__Frankiales	f__Frankiaceae	g__Frankia	s__Frankia_sp._DC12	466	5.8539e-06	0.955556	5
895	d__Bacteria	k__unclassified_d__Bacteria	p__Actinobacteria	c__Actinomycetia	o__Frankiales	f__Frankiaceae	g__Frankia	s__Frankia_sp._EI5c	450	5.6529e-06	0.955556	6
896	d__Bacteria	k__unclassified_d__Bacteria	p__Actinobacteria	c__Actinomycetia	o__Frankiales	f__Frankiaceae	g__Frankia	s__Frankia_sp._EUN1f	344	4.32133e-06	0.911111	7
897	d__Bacteria	k__unclassified_d__Bacteria	p__Actinobacteria	c__Actinomycetia	o__Frankiales	f__Frankiaceae	g__Frankia	s__Frankia_sp._EUN1h	58	7.28596e-07	0.266667	1
898	d__Bacteria	k__unclassified_d__Bacteria	p__Actinobacteria	c__Actinomycetia	o__Frankiales	f__Frankiaceae	g__Frankia	s__Frankia_sp._Ea1.12	756	9.49688e-06	1	7
899	d__Bacteria	k__unclassified_d__Bacteria	p__Actinobacteria	c__Actinomycetia	o__Frankiales	f__Frankiaceae	g__Frankia	s__Frankia_sp._KB5	130	1.63306e-06	0.511111	1
900	d__Bacteria	k__unclassified_d__Bacteria	p__Actinobacteria	c__Actinomycetia	o__Frankiales	f__Frankiaceae	g__Frankia	s__Frankia_sp._Mgl5	1188	1.49237e-05	1	12
901	d__Bacteria	k__unclassified_d__Bacteria	p__Actinobacteria	c__Actinomycetia	o__Frankiales	f__Frankiaceae	g__Frankia	s__Frankia_sp._QA3	58	7.28596e-07	0.377778	1
902	d__Bacteria	k__unclassified_d__Bacteria	p__Actinobacteria	c__Actinomycetia	o__Frankiales	f__Frankiaceae	g__Frankia	s__Frankia_sp._R43	78	9.79837e-07	0.488889	2
903	d__Bacteria	k__unclassified_d__Bacteria	p__Actinobacteria	c__Actinomycetia	o__Frankiales	f__Frankiaceae	g__Frankia	s__Frankia_symbiont_of_Coriaria_ruscifolia	466	5.8539e-06	1	4
904	d__Bacteria	k__unclassified_d__Bacteria	p__Actinobacteria	c__Actinomycetia	o__Frankiales	f__Frankiaceae	g__Frankia	s__Frankia_torreyi	1334	1.67577e-05	1	6
905	d__Bacteria	k__unclassified_d__Bacteria	p__Actinobacteria	c__Actinomycetia	o__Frankiales	f__Frankiaceae	g__Frankia	s__unclassified_g__Frankia	5774	7.2533e-05	1	72
906	d__Bacteria	k__unclassified_d__Bacteria	p__Actinobacteria	c__Actinomycetia	o__Frankiales	f__Frankiaceae	g__unclassified_f__Frankiaceae	s__Frankiaceae_bacterium	6414	8.05727e-05	1	113
907	d__Bacteria	k__unclassified_d__Bacteria	p__Actinobacteria	c__Actinomycetia	o__Frankiales	f__unclassified_o__Frankiales	g__unclassified_o__Frankiales	s__Frankiales_bacterium	5764	7.24074e-05	1	118
908	d__Bacteria	k__unclassified_d__Bacteria	p__Actinobacteria	c__Actinomycetia	o__Frankiales	f__unclassified_o__Frankiales	g__unclassified_o__Frankiales	s__Frankineae_bacterium_MT45	524	6.58249e-06	0.8	12
909	d__Bacteria	k__unclassified_d__Bacteria	p__Actinobacteria	c__Actinomycetia	o__Frankiales	f__unclassified_o__Frankiales	g__unclassified_o__Frankiales	s__uncultured_Frankineae_bacterium	1660	2.08529e-05	1	30
910	d__Bacteria	k__unclassified_d__Bacteria	p__Actinobacteria	c__Actinomycetia	o__Geodermatophilales	f__Antricoccaceae	g__Antricoccus	s__Antricoccus_suffuscus	344	4.32133e-06	0.888889	5
911	d__Bacteria	k__unclassified_d__Bacteria	p__Actinobacteria	c__Actinomycetia	o__Geodermatophilales	f__Geodermatophilaceae	g__Blastococcus	s__Blastococcus_aggregatus	286	3.59273e-06	0.888889	6
912	d__Bacteria	k__unclassified_d__Bacteria	p__Actinobacteria	c__Actinomycetia	o__Geodermatophilales	f__Geodermatophilaceae	g__Blastococcus	s__Blastococcus_atacamensis	158	1.9848e-06	0.777778	5
913	d__Bacteria	k__unclassified_d__Bacteria	p__Actinobacteria	c__Actinomycetia	o__Geodermatophilales	f__Geodermatophilaceae	g__Blastococcus	s__Blastococcus_colisei	352	4.42183e-06	0.933333	9
914	d__Bacteria	k__unclassified_d__Bacteria	p__Actinobacteria	c__Actinomycetia	o__Geodermatophilales	f__Geodermatophilaceae	g__Blastococcus	s__Blastococcus_endophyticus	470	5.90414e-06	0.933333	11
915	d__Bacteria	k__unclassified_d__Bacteria	p__Actinobacteria	c__Actinomycetia	o__Geodermatophilales	f__Geodermatophilaceae	g__Blastococcus	s__Blastococcus_litoris	904	1.13561e-05	0.977778	20
916	d__Bacteria	k__unclassified_d__Bacteria	p__Actinobacteria	c__Actinomycetia	o__Geodermatophilales	f__Geodermatophilaceae	g__Blastococcus	s__Blastococcus_saxobsidens	2584	3.24602e-05	1	31
917	d__Bacteria	k__unclassified_d__Bacteria	p__Actinobacteria	c__Actinomycetia	o__Geodermatophilales	f__Geodermatophilaceae	g__Blastococcus	s__Blastococcus_sp.	2312	2.90434e-05	1	47
918	d__Bacteria	k__unclassified_d__Bacteria	p__Actinobacteria	c__Actinomycetia	o__Geodermatophilales	f__Geodermatophilaceae	g__Blastococcus	s__Blastococcus_sp._CCUG_61487	270	3.39174e-06	0.866667	6
919	d__Bacteria	k__unclassified_d__Bacteria	p__Actinobacteria	c__Actinomycetia	o__Geodermatophilales	f__Geodermatophilaceae	g__Blastococcus	s__Blastococcus_sp._CPCC_205250	564	7.08497e-06	1	7
920	d__Bacteria	k__unclassified_d__Bacteria	p__Actinobacteria	c__Actinomycetia	o__Geodermatophilales	f__Geodermatophilaceae	g__Blastococcus	s__Blastococcus_sp._CT_GayMR16	6064	7.6176e-05	1	121
921	d__Bacteria	k__unclassified_d__Bacteria	p__Actinobacteria	c__Actinomycetia	o__Geodermatophilales	f__Geodermatophilaceae	g__Blastococcus	s__Blastococcus_sp._CT_GayMR19	5122	6.43426e-05	1	94
922	d__Bacteria	k__unclassified_d__Bacteria	p__Actinobacteria	c__Actinomycetia	o__Geodermatophilales	f__Geodermatophilaceae	g__Blastococcus	s__Blastococcus_sp._CT_GayMR20	3180	3.99472e-05	1	78
923	d__Bacteria	k__unclassified_d__Bacteria	p__Actinobacteria	c__Actinomycetia	o__Geodermatophilales	f__Geodermatophilaceae	g__Blastococcus	s__Blastococcus_sp._DSM_44205	272	3.41687e-06	0.844444	7
924	d__Bacteria	k__unclassified_d__Bacteria	p__Actinobacteria	c__Actinomycetia	o__Geodermatophilales	f__Geodermatophilaceae	g__Blastococcus	s__Blastococcus_sp._DSM_44268	90	1.13058e-06	0.511111	4
925	d__Bacteria	k__unclassified_d__Bacteria	p__Actinobacteria	c__Actinomycetia	o__Geodermatophilales	f__Geodermatophilaceae	g__Blastococcus	s__Blastococcus_sp._DSM_44270	1002	1.25871e-05	1	21
926	d__Bacteria	k__unclassified_d__Bacteria	p__Actinobacteria	c__Actinomycetia	o__Geodermatophilales	f__Geodermatophilaceae	g__Blastococcus	s__Blastococcus_sp._DSM_44272	2428	3.05006e-05	1	36
927	d__Bacteria	k__unclassified_d__Bacteria	p__Actinobacteria	c__Actinomycetia	o__Geodermatophilales	f__Geodermatophilaceae	g__Blastococcus	s__Blastococcus_sp._DSM_46786	266	3.34149e-06	0.866667	4
928	d__Bacteria	k__unclassified_d__Bacteria	p__Actinobacteria	c__Actinomycetia	o__Geodermatophilales	f__Geodermatophilaceae	g__Blastococcus	s__Blastococcus_sp._DSM_46838	692	8.69291e-06	1	14
929	d__Bacteria	k__unclassified_d__Bacteria	p__Actinobacteria	c__Actinomycetia	o__Geodermatophilales	f__Geodermatophilaceae	g__Blastococcus	s__Blastococcus_sp._KM273128	340	4.27108e-06	0.977778	6
930	d__Bacteria	k__unclassified_d__Bacteria	p__Actinobacteria	c__Actinomycetia	o__Geodermatophilales	f__Geodermatophilaceae	g__Blastococcus	s__Blastococcus_sp._LR1	214	2.68827e-06	0.733333	4
931	d__Bacteria	k__unclassified_d__Bacteria	p__Actinobacteria	c__Actinomycetia	o__Geodermatophilales	f__Geodermatophilaceae	g__Blastococcus	s__Blastococcus_sp._MG754426	54	6.78348e-07	0.355556	2
932	d__Bacteria	k__unclassified_d__Bacteria	p__Actinobacteria	c__Actinomycetia	o__Geodermatophilales	f__Geodermatophilaceae	g__Blastococcus	s__Blastococcus_sp._Marseille-P5729	46	5.77852e-07	0.355556	1
933	d__Bacteria	k__unclassified_d__Bacteria	p__Actinobacteria	c__Actinomycetia	o__Geodermatophilales	f__Geodermatophilaceae	g__Blastococcus	s__Blastococcus_sp._PRF04-17	1216	1.52754e-05	1	24
934	d__Bacteria	k__unclassified_d__Bacteria	p__Actinobacteria	c__Actinomycetia	o__Geodermatophilales	f__Geodermatophilaceae	g__Blastococcus	s__Blastococcus_sp._TBT05-19	42	5.27604e-07	0.311111	2
935	d__Bacteria	k__unclassified_d__Bacteria	p__Actinobacteria	c__Actinomycetia	o__Geodermatophilales	f__Geodermatophilaceae	g__Blastococcus	s__Blastococcus_sp._TF02-8	254	3.19075e-06	0.8	5
936	d__Bacteria	k__unclassified_d__Bacteria	p__Actinobacteria	c__Actinomycetia	o__Geodermatophilales	f__Geodermatophilaceae	g__Blastococcus	s__Blastococcus_sp._TF02-9	606	7.61258e-06	1	13
937	d__Bacteria	k__unclassified_d__Bacteria	p__Actinobacteria	c__Actinomycetia	o__Geodermatophilales	f__Geodermatophilaceae	g__Blastococcus	s__Blastococcus_sp._TF02A-26	244	3.06513e-06	0.844444	6
938	d__Bacteria	k__unclassified_d__Bacteria	p__Actinobacteria	c__Actinomycetia	o__Geodermatophilales	f__Geodermatophilaceae	g__Blastococcus	s__Blastococcus_sp._TF02A-30	572	7.18547e-06	1	11
939	d__Bacteria	k__unclassified_d__Bacteria	p__Actinobacteria	c__Actinomycetia	o__Geodermatophilales	f__Geodermatophilaceae	g__Blastococcus	s__Blastococcus_sp._TF02A_35	400	5.0248e-06	1	5
940	d__Bacteria	k__unclassified_d__Bacteria	p__Actinobacteria	c__Actinomycetia	o__Geodermatophilales	f__Geodermatophilaceae	g__Blastococcus	s__Blastococcus_sp._TML/C7B	146	1.83405e-06	0.755556	3
941	d__Bacteria	k__unclassified_d__Bacteria	p__Actinobacteria	c__Actinomycetia	o__Geodermatophilales	f__Geodermatophilaceae	g__Blastococcus	s__Blastococcus_sp._TML/M2B	170	2.13554e-06	0.733333	2
942	d__Bacteria	k__unclassified_d__Bacteria	p__Actinobacteria	c__Actinomycetia	o__Geodermatophilales	f__Geodermatophilaceae	g__Blastococcus	s__Blastococcus_sp._URHD0036	964	1.21098e-05	1	14
943	d__Bacteria	k__unclassified_d__Bacteria	p__Actinobacteria	c__Actinomycetia	o__Geodermatophilales	f__Geodermatophilaceae	g__Blastococcus	s__Blastococcus_xanthinilyticus	236	2.96463e-06	0.888889	5
944	d__Bacteria	k__unclassified_d__Bacteria	p__Actinobacteria	c__Actinomycetia	o__Geodermatophilales	f__Geodermatophilaceae	g__Blastococcus	s__Candidatus_Blastococcus_massiliensis	244	3.06513e-06	0.911111	8
945	d__Bacteria	k__unclassified_d__Bacteria	p__Actinobacteria	c__Actinomycetia	o__Geodermatophilales	f__Geodermatophilaceae	g__Blastococcus	s__unclassified_g__Blastococcus	364	4.57257e-06	0.977778	9
946	d__Bacteria	k__unclassified_d__Bacteria	p__Actinobacteria	c__Actinomycetia	o__Geodermatophilales	f__Geodermatophilaceae	g__Blastococcus	s__uncultured_Blastococcus_sp.	958	1.20344e-05	1	19
947	d__Bacteria	k__unclassified_d__Bacteria	p__Actinobacteria	c__Actinomycetia	o__Geodermatophilales	f__Geodermatophilaceae	g__Cumulibacter	s__Cumulibacter_manganitolerans	160	2.00992e-06	0.822222	4
948	d__Bacteria	k__unclassified_d__Bacteria	p__Actinobacteria	c__Actinomycetia	o__Geodermatophilales	f__Geodermatophilaceae	g__Geodermatophilus	s__Geodermatophilus_africanus	1238	1.55518e-05	1	14
949	d__Bacteria	k__unclassified_d__Bacteria	p__Actinobacteria	c__Actinomycetia	o__Geodermatophilales	f__Geodermatophilaceae	g__Geodermatophilus	s__Geodermatophilus_amargosae	122	1.53256e-06	0.666667	2
950	d__Bacteria	k__unclassified_d__Bacteria	p__Actinobacteria	c__Actinomycetia	o__Geodermatophilales	f__Geodermatophilaceae	g__Geodermatophilus	s__Geodermatophilus_aquaeductus	938	1.17832e-05	1	21
951	d__Bacteria	k__unclassified_d__Bacteria	p__Actinobacteria	c__Actinomycetia	o__Geodermatophilales	f__Geodermatophilaceae	g__Geodermatophilus	s__Geodermatophilus_bullaregiensis	944	1.18585e-05	1	14
952	d__Bacteria	k__unclassified_d__Bacteria	p__Actinobacteria	c__Actinomycetia	o__Geodermatophilales	f__Geodermatophilaceae	g__Geodermatophilus	s__Geodermatophilus_chilensis	2476	3.11035e-05	1	18
953	d__Bacteria	k__unclassified_d__Bacteria	p__Actinobacteria	c__Actinomycetia	o__Geodermatophilales	f__Geodermatophilaceae	g__Geodermatophilus	s__Geodermatophilus_daqingensis	2360	2.96463e-05	1	28
954	d__Bacteria	k__unclassified_d__Bacteria	p__Actinobacteria	c__Actinomycetia	o__Geodermatophilales	f__Geodermatophilaceae	g__Geodermatophilus	s__Geodermatophilus_dictyosporus	274	3.44199e-06	0.777778	2
955	d__Bacteria	k__unclassified_d__Bacteria	p__Actinobacteria	c__Actinomycetia	o__Geodermatophilales	f__Geodermatophilaceae	g__Geodermatophilus	s__Geodermatophilus_nigrescens	438	5.50216e-06	0.933333	6
956	d__Bacteria	k__unclassified_d__Bacteria	p__Actinobacteria	c__Actinomycetia	o__Geodermatophilales	f__Geodermatophilaceae	g__Geodermatophilus	s__Geodermatophilus_normandii	1370	1.721e-05	1	20
957	d__Bacteria	k__unclassified_d__Bacteria	p__Actinobacteria	c__Actinomycetia	o__Geodermatophilales	f__Geodermatophilaceae	g__Geodermatophilus	s__Geodermatophilus_obscurus	3884	4.87908e-05	1	41
958	d__Bacteria	k__unclassified_d__Bacteria	p__Actinobacteria	c__Actinomycetia	o__Geodermatophilales	f__Geodermatophilaceae	g__Geodermatophilus	s__Geodermatophilus_poikilotrophus	218	2.73852e-06	0.866667	4
959	d__Bacteria	k__unclassified_d__Bacteria	p__Actinobacteria	c__Actinomycetia	o__Geodermatophilales	f__Geodermatophilaceae	g__Geodermatophilus	s__Geodermatophilus_pulveris	220	2.76364e-06	0.8	3
960	d__Bacteria	k__unclassified_d__Bacteria	p__Actinobacteria	c__Actinomycetia	o__Geodermatophilales	f__Geodermatophilaceae	g__Geodermatophilus	s__Geodermatophilus_ruber	1992	2.50235e-05	1	27
961	d__Bacteria	k__unclassified_d__Bacteria	p__Actinobacteria	c__Actinomycetia	o__Geodermatophilales	f__Geodermatophilaceae	g__Geodermatophilus	s__Geodermatophilus_sabuli	4162	5.22831e-05	1	51
962	d__Bacteria	k__unclassified_d__Bacteria	p__Actinobacteria	c__Actinomycetia	o__Geodermatophilales	f__Geodermatophilaceae	g__Geodermatophilus	s__Geodermatophilus_saharensis	416	5.2258e-06	0.955556	5
963	d__Bacteria	k__unclassified_d__Bacteria	p__Actinobacteria	c__Actinomycetia	o__Geodermatophilales	f__Geodermatophilaceae	g__Geodermatophilus	s__Geodermatophilus_siccatus	1402	1.76119e-05	1	18
964	d__Bacteria	k__unclassified_d__Bacteria	p__Actinobacteria	c__Actinomycetia	o__Geodermatophilales	f__Geodermatophilaceae	g__Geodermatophilus	s__Geodermatophilus_sp._DF01_2	576	7.23572e-06	1	7
965	d__Bacteria	k__unclassified_d__Bacteria	p__Actinobacteria	c__Actinomycetia	o__Geodermatophilales	f__Geodermatophilaceae	g__Geodermatophilus	s__Geodermatophilus_sp._DSM_45219	1400	1.75868e-05	1	22
966	d__Bacteria	k__unclassified_d__Bacteria	p__Actinobacteria	c__Actinomycetia	o__Geodermatophilales	f__Geodermatophilaceae	g__Geodermatophilus	s__Geodermatophilus_sp._LHW52908	2178	2.73601e-05	1	20
967	d__Bacteria	k__unclassified_d__Bacteria	p__Actinobacteria	c__Actinomycetia	o__Geodermatophilales	f__Geodermatophilaceae	g__Geodermatophilus	s__Geodermatophilus_sp._TF02-6	970	1.21851e-05	1	16
968	d__Bacteria	k__unclassified_d__Bacteria	p__Actinobacteria	c__Actinomycetia	o__Geodermatophilales	f__Geodermatophilaceae	g__Geodermatophilus	s__Geodermatophilus_telluris	158	1.9848e-06	0.666667	2
969	d__Bacteria	k__unclassified_d__Bacteria	p__Actinobacteria	c__Actinomycetia	o__Geodermatophilales	f__Geodermatophilaceae	g__Geodermatophilus	s__Geodermatophilus_tzadiensis	524	6.58249e-06	1	8
970	d__Bacteria	k__unclassified_d__Bacteria	p__Actinobacteria	c__Actinomycetia	o__Geodermatophilales	f__Geodermatophilaceae	g__Klenkia	s__Klenkia_marina	68	8.54217e-07	0.422222	2
971	d__Bacteria	k__unclassified_d__Bacteria	p__Actinobacteria	c__Actinomycetia	o__Geodermatophilales	f__Geodermatophilaceae	g__Klenkia	s__Klenkia_soli	270	3.39174e-06	0.888889	2
972	d__Bacteria	k__unclassified_d__Bacteria	p__Actinobacteria	c__Actinomycetia	o__Geodermatophilales	f__Geodermatophilaceae	g__Klenkia	s__Klenkia_sp._PcliD-1-E	212	2.66315e-06	0.8	4
973	d__Bacteria	k__unclassified_d__Bacteria	p__Actinobacteria	c__Actinomycetia	o__Geodermatophilales	f__Geodermatophilaceae	g__Klenkia	s__Klenkia_taihuensis	100	1.2562e-06	0.577778	1
974	d__Bacteria	k__unclassified_d__Bacteria	p__Actinobacteria	c__Actinomycetia	o__Geodermatophilales	f__Geodermatophilaceae	g__Modestobacter	s__Modestobacter_altitudinis	726	9.12002e-06	1	10
975	d__Bacteria	k__unclassified_d__Bacteria	p__Actinobacteria	c__Actinomycetia	o__Geodermatophilales	f__Geodermatophilaceae	g__Modestobacter	s__Modestobacter_caceresii	170	2.13554e-06	0.777778	2
976	d__Bacteria	k__unclassified_d__Bacteria	p__Actinobacteria	c__Actinomycetia	o__Geodermatophilales	f__Geodermatophilaceae	g__Modestobacter	s__Modestobacter_deserti	388	4.87406e-06	1	7
977	d__Bacteria	k__unclassified_d__Bacteria	p__Actinobacteria	c__Actinomycetia	o__Geodermatophilales	f__Geodermatophilaceae	g__Modestobacter	s__Modestobacter_excelsi	1370	1.721e-05	1	13
978	d__Bacteria	k__unclassified_d__Bacteria	p__Actinobacteria	c__Actinomycetia	o__Geodermatophilales	f__Geodermatophilaceae	g__Modestobacter	s__Modestobacter_italicus	812	1.02004e-05	1	10
979	d__Bacteria	k__unclassified_d__Bacteria	p__Actinobacteria	c__Actinomycetia	o__Geodermatophilales	f__Geodermatophilaceae	g__Modestobacter	s__Modestobacter_lapidis	508	6.3815e-06	1	9
980	d__Bacteria	k__unclassified_d__Bacteria	p__Actinobacteria	c__Actinomycetia	o__Geodermatophilales	f__Geodermatophilaceae	g__Modestobacter	s__Modestobacter_marinus	9950	0.000124992	1	88
981	d__Bacteria	k__unclassified_d__Bacteria	p__Actinobacteria	c__Actinomycetia	o__Geodermatophilales	f__Geodermatophilaceae	g__Modestobacter	s__Modestobacter_muralis	356	4.47207e-06	0.866667	4
982	d__Bacteria	k__unclassified_d__Bacteria	p__Actinobacteria	c__Actinomycetia	o__Geodermatophilales	f__Geodermatophilaceae	g__Modestobacter	s__Modestobacter_roseus	744	9.34613e-06	0.977778	13
983	d__Bacteria	k__unclassified_d__Bacteria	p__Actinobacteria	c__Actinomycetia	o__Geodermatophilales	f__Geodermatophilaceae	g__Modestobacter	s__Modestobacter_sp._DSM_44400	2202	2.76615e-05	1	21
984	d__Bacteria	k__unclassified_d__Bacteria	p__Actinobacteria	c__Actinomycetia	o__Geodermatophilales	f__Geodermatophilaceae	g__Modestobacter	s__Modestobacter_sp._KNN46-3	390	4.89918e-06	0.955556	8
985	d__Bacteria	k__unclassified_d__Bacteria	p__Actinobacteria	c__Actinomycetia	o__Geodermatophilales	f__Geodermatophilaceae	g__Modestobacter	s__Modestobacter_sp._L9-4	48	6.02976e-07	0.266667	1
986	d__Bacteria	k__unclassified_d__Bacteria	p__Actinobacteria	c__Actinomycetia	o__Geodermatophilales	f__Geodermatophilaceae	g__Modestobacter	s__Modestobacter_sp._Leaf380	24	3.01488e-07	0.2	1
987	d__Bacteria	k__unclassified_d__Bacteria	p__Actinobacteria	c__Actinomycetia	o__Geodermatophilales	f__Geodermatophilaceae	g__Modestobacter	s__Modestobacter_sp._VKM_Ac-2676	244	3.06513e-06	0.844444	4
988	d__Bacteria	k__unclassified_d__Bacteria	p__Actinobacteria	c__Actinomycetia	o__Geodermatophilales	f__Geodermatophilaceae	g__Modestobacter	s__Modestobacter_versicolor	144	1.80893e-06	0.822222	6
989	d__Bacteria	k__unclassified_d__Bacteria	p__Actinobacteria	c__Actinomycetia	o__Geodermatophilales	f__Geodermatophilaceae	g__Modestobacter	s__unclassified_g__Modestobacter	734	9.22051e-06	0.977778	2
990	d__Bacteria	k__unclassified_d__Bacteria	p__Actinobacteria	c__Actinomycetia	o__Geodermatophilales	f__Geodermatophilaceae	g__unclassified_f__Geodermatophilaceae	s__Geodermatophilaceae_bacterium	33422	0.000419847	1	343
991	d__Bacteria	k__unclassified_d__Bacteria	p__Actinobacteria	c__Actinomycetia	o__Geodermatophilales	f__unclassified_o__Geodermatophilales	g__unclassified_o__Geodermatophilales	s__Geodermatophilales_bacterium	25554	0.00032101	1	224
992	d__Bacteria	k__unclassified_d__Bacteria	p__Actinobacteria	c__Actinomycetia	o__Glycomycetales	f__Glycomycetaceae	g__Glycomyces	s__Glycomyces_artemisiae	18	2.26116e-07	0.155556	1
993	d__Bacteria	k__unclassified_d__Bacteria	p__Actinobacteria	c__Actinomycetia	o__Glycomycetales	f__Glycomycetaceae	g__Glycomyces	s__Glycomyces_dulcitolivorans	138	1.73356e-06	0.622222	1
994	d__Bacteria	k__unclassified_d__Bacteria	p__Actinobacteria	c__Actinomycetia	o__Glycomycetales	f__Glycomycetaceae	g__Glycomyces	s__Glycomyces_paridis	26	3.26612e-07	0.222222	1
995	d__Bacteria	k__unclassified_d__Bacteria	p__Actinobacteria	c__Actinomycetia	o__Glycomycetales	f__Glycomycetaceae	g__Glycomyces	s__Glycomyces_sp._NEAU-S30	156	1.95967e-06	0.755556	1
996	d__Bacteria	k__unclassified_d__Bacteria	p__Actinobacteria	c__Actinomycetia	o__Glycomycetales	f__Glycomycetaceae	g__Glycomyces	s__Glycomyces_tenuis	86	1.08033e-06	0.4	1
997	d__Bacteria	k__unclassified_d__Bacteria	p__Actinobacteria	c__Actinomycetia	o__Jatrophihabitantales	f__Jatrophihabitantaceae	g__Jatrophihabitans	s__Jatrophihabitans_endophyticus	3210	4.0324e-05	1	54
998	d__Bacteria	k__unclassified_d__Bacteria	p__Actinobacteria	c__Actinomycetia	o__Jatrophihabitantales	f__Jatrophihabitantaceae	g__Jatrophihabitans	s__Jatrophihabitans_sp.	1192	1.49739e-05	1	25
999	d__Bacteria	k__unclassified_d__Bacteria	p__Actinobacteria	c__Actinomycetia	o__Jatrophihabitantales	f__Jatrophihabitantaceae	g__Jatrophihabitans	s__Jatrophihabitans_sp._GAS493	1470	1.84662e-05	1	21
1000	d__Bacteria	k__unclassified_d__Bacteria	p__Actinobacteria	c__Actinomycetia	o__Jatrophihabitantales	f__Jatrophihabitantaceae	g__Jatrophihabitans	s__Jatrophihabitans_telluris	1162	1.45971e-05	0.977778	20
1001	d__Bacteria	k__unclassified_d__Bacteria	p__Actinobacteria	c__Actinomycetia	o__Jiangellales	f__Jiangellaceae	g__Haloactinopolyspora	s__Haloactinopolyspora_alba	78	9.79837e-07	0.511111	4
1002	d__Bacteria	k__unclassified_d__Bacteria	p__Actinobacteria	c__Actinomycetia	o__Jiangellales	f__Jiangellaceae	g__Jiangella	s__Jiangella_alba	868	1.09038e-05	0.955556	13
1003	d__Bacteria	k__unclassified_d__Bacteria	p__Actinobacteria	c__Actinomycetia	o__Jiangellales	f__Jiangellaceae	g__Jiangella	s__Jiangella_alkaliphila	742	9.32101e-06	1	11
1004	d__Bacteria	k__unclassified_d__Bacteria	p__Actinobacteria	c__Actinomycetia	o__Jiangellales	f__Jiangellaceae	g__Jiangella	s__Jiangella_anatolica	918	1.15319e-05	0.977778	6
1005	d__Bacteria	k__unclassified_d__Bacteria	p__Actinobacteria	c__Actinomycetia	o__Jiangellales	f__Jiangellaceae	g__Jiangella	s__Jiangella_asiatica	1004	1.26123e-05	1	17
1006	d__Bacteria	k__unclassified_d__Bacteria	p__Actinobacteria	c__Actinomycetia	o__Jiangellales	f__Jiangellaceae	g__Jiangella	s__Jiangella_aurantiaca	2522	3.16814e-05	1	18
1007	d__Bacteria	k__unclassified_d__Bacteria	p__Actinobacteria	c__Actinomycetia	o__Jiangellales	f__Jiangellaceae	g__Jiangella	s__Jiangella_endophytica	544	6.83373e-06	0.977778	4
1008	d__Bacteria	k__unclassified_d__Bacteria	p__Actinobacteria	c__Actinomycetia	o__Jiangellales	f__Jiangellaceae	g__Jiangella	s__Jiangella_gansuensis	378	4.74844e-06	0.933333	8
1009	d__Bacteria	k__unclassified_d__Bacteria	p__Actinobacteria	c__Actinomycetia	o__Jiangellales	f__Jiangellaceae	g__Jiangella	s__Jiangella_mangrovi	2878	3.61535e-05	1	13
1010	d__Bacteria	k__unclassified_d__Bacteria	p__Actinobacteria	c__Actinomycetia	o__Jiangellales	f__Jiangellaceae	g__Jiangella	s__Jiangella_muralis	924	1.16073e-05	1	20
1011	d__Bacteria	k__unclassified_d__Bacteria	p__Actinobacteria	c__Actinomycetia	o__Jiangellales	f__Jiangellaceae	g__Jiangella	s__Jiangella_rhizosphaerae	1420	1.78381e-05	1	17
1012	d__Bacteria	k__unclassified_d__Bacteria	p__Actinobacteria	c__Actinomycetia	o__Jiangellales	f__Jiangellaceae	g__Jiangella	s__Jiangella_sp._DSM_45060	408	5.1253e-06	0.933333	7
1013	d__Bacteria	k__unclassified_d__Bacteria	p__Actinobacteria	c__Actinomycetia	o__Jiangellales	f__Jiangellaceae	g__Jiangella	s__Jiangella_ureilytica	154	1.93455e-06	0.688889	3
1014	d__Bacteria	k__unclassified_d__Bacteria	p__Actinobacteria	c__Actinomycetia	o__Jiangellales	f__Jiangellaceae	g__Phytoactinopolyspora	s__Phytoactinopolyspora_alkaliphila	780	9.79837e-06	1	9
1015	d__Bacteria	k__unclassified_d__Bacteria	p__Actinobacteria	c__Actinomycetia	o__Jiangellales	f__Jiangellaceae	g__Phytoactinopolyspora	s__Phytoactinopolyspora_endophytica	1686	2.11795e-05	1	29
1016	d__Bacteria	k__unclassified_d__Bacteria	p__Actinobacteria	c__Actinomycetia	o__Jiangellales	f__Jiangellaceae	g__Phytoactinopolyspora	s__Phytoactinopolyspora_halophila	152	1.90943e-06	0.622222	3
1017	d__Bacteria	k__unclassified_d__Bacteria	p__Actinobacteria	c__Actinomycetia	o__Jiangellales	f__Jiangellaceae	g__Phytoactinopolyspora	s__Phytoactinopolyspora_halotolerans	532	6.68299e-06	1	8
1018	d__Bacteria	k__unclassified_d__Bacteria	p__Actinobacteria	c__Actinomycetia	o__Jiangellales	f__Jiangellaceae	g__Phytoactinopolyspora	s__Phytoactinopolyspora_limicola	62	7.78844e-07	0.311111	2
1019	d__Bacteria	k__unclassified_d__Bacteria	p__Actinobacteria	c__Actinomycetia	o__Jiangellales	f__Jiangellaceae	g__Phytoactinopolyspora	s__Phytoactinopolyspora_mesophila	964	1.21098e-05	1	10
1020	d__Bacteria	k__unclassified_d__Bacteria	p__Actinobacteria	c__Actinomycetia	o__Jiangellales	f__Jiangellaceae	g__unclassified_f__Jiangellaceae	s__Jiangellaceae_bacterium	1312	1.64814e-05	1	17
1021	d__Bacteria	k__unclassified_d__Bacteria	p__Actinobacteria	c__Actinomycetia	o__Kineosporiales	f__Kineosporiaceae	g__Angustibacter	s__Angustibacter_sp._Root456	4696	5.89912e-05	1	71
1022	d__Bacteria	k__unclassified_d__Bacteria	p__Actinobacteria	c__Actinomycetia	o__Kineosporiales	f__Kineosporiaceae	g__Kineococcus	s__Kineococcus_aurantiacus	80	1.00496e-06	0.555556	3
1023	d__Bacteria	k__unclassified_d__Bacteria	p__Actinobacteria	c__Actinomycetia	o__Kineosporiales	f__Kineosporiaceae	g__Kineococcus	s__Kineococcus_indalonis	90	1.13058e-06	0.533333	2
1024	d__Bacteria	k__unclassified_d__Bacteria	p__Actinobacteria	c__Actinomycetia	o__Kineosporiales	f__Kineosporiaceae	g__Kineococcus	s__Kineococcus_radiotolerans	260	3.26612e-06	0.888889	4
1025	d__Bacteria	k__unclassified_d__Bacteria	p__Actinobacteria	c__Actinomycetia	o__Kineosporiales	f__Kineosporiaceae	g__Kineococcus	s__Kineococcus_rhizosphaerae	294	3.69323e-06	0.911111	3
1026	d__Bacteria	k__unclassified_d__Bacteria	p__Actinobacteria	c__Actinomycetia	o__Kineosporiales	f__Kineosporiaceae	g__Kineococcus	s__Kineococcus_rubinsiae	384	4.82381e-06	0.933333	4
1027	d__Bacteria	k__unclassified_d__Bacteria	p__Actinobacteria	c__Actinomycetia	o__Kineosporiales	f__Kineosporiaceae	g__Kineococcus	s__Kineococcus_siccus	1472	1.84913e-05	1	13
1028	d__Bacteria	k__unclassified_d__Bacteria	p__Actinobacteria	c__Actinomycetia	o__Kineosporiales	f__Kineosporiaceae	g__Kineococcus	s__Kineococcus_sp._TRM81007	282	3.54249e-06	0.844444	3
1029	d__Bacteria	k__unclassified_d__Bacteria	p__Actinobacteria	c__Actinomycetia	o__Kineosporiales	f__Kineosporiaceae	g__Kineococcus	s__Kineococcus_vitellinus	336	4.22083e-06	0.844444	3
1030	d__Bacteria	k__unclassified_d__Bacteria	p__Actinobacteria	c__Actinomycetia	o__Kineosporiales	f__Kineosporiaceae	g__Kineococcus	s__Kineococcus_xinjiangensis	1310	1.64562e-05	0.955556	10
1031	d__Bacteria	k__unclassified_d__Bacteria	p__Actinobacteria	c__Actinomycetia	o__Kineosporiales	f__Kineosporiaceae	g__Kineosporia	s__Kineosporia_babensis	2156	2.70837e-05	1	26
1032	d__Bacteria	k__unclassified_d__Bacteria	p__Actinobacteria	c__Actinomycetia	o__Kineosporiales	f__Kineosporiaceae	g__Kineosporia	s__Kineosporia_corallincola	2852	3.58268e-05	1	40
1033	d__Bacteria	k__unclassified_d__Bacteria	p__Actinobacteria	c__Actinomycetia	o__Kineosporiales	f__Kineosporiaceae	g__Kineosporia	s__Kineosporia_mesophila	1732	2.17574e-05	1	23
1034	d__Bacteria	k__unclassified_d__Bacteria	p__Actinobacteria	c__Actinomycetia	o__Kineosporiales	f__Kineosporiaceae	g__Kineosporia	s__Kineosporia_rhizophila	2952	3.7083e-05	1	31
1035	d__Bacteria	k__unclassified_d__Bacteria	p__Actinobacteria	c__Actinomycetia	o__Kineosporiales	f__Kineosporiaceae	g__Kineosporia	s__Kineosporia_sp._A_224	11566	0.000145292	1	130
1036	d__Bacteria	k__unclassified_d__Bacteria	p__Actinobacteria	c__Actinomycetia	o__Kineosporiales	f__Kineosporiaceae	g__Kineosporia	s__Kineosporia_sp._R_H_3	15648	0.00019657	1	184
1037	d__Bacteria	k__unclassified_d__Bacteria	p__Actinobacteria	c__Actinomycetia	o__Kineosporiales	f__Kineosporiaceae	g__Kineosporia	s__unclassified_g__Kineosporia	788	9.89886e-06	0.933333	9
1038	d__Bacteria	k__unclassified_d__Bacteria	p__Actinobacteria	c__Actinomycetia	o__Kineosporiales	f__Kineosporiaceae	g__Pseudokineococcus	s__Pseudokineococcus_lusitanus	118	1.48232e-06	0.688889	2
1039	d__Bacteria	k__unclassified_d__Bacteria	p__Actinobacteria	c__Actinomycetia	o__Kineosporiales	f__Kineosporiaceae	g__Pseudokineococcus	s__Pseudokineococcus_marinus	194	2.43703e-06	0.822222	3
1040	d__Bacteria	k__unclassified_d__Bacteria	p__Actinobacteria	c__Actinomycetia	o__Kineosporiales	f__Kineosporiaceae	g__Quadrisphaera	s__Quadrisphaera_granulorum	68	8.54217e-07	0.466667	2
1041	d__Bacteria	k__unclassified_d__Bacteria	p__Actinobacteria	c__Actinomycetia	o__Kineosporiales	f__Kineosporiaceae	g__Quadrisphaera	s__Quadrisphaera_setariae	206	2.58777e-06	0.822222	2
1042	d__Bacteria	k__unclassified_d__Bacteria	p__Actinobacteria	c__Actinomycetia	o__Kineosporiales	f__Kineosporiaceae	g__Quadrisphaera	s__Quadrisphaera_sp._DSM_44207	1142	1.43458e-05	1	14
1043	d__Bacteria	k__unclassified_d__Bacteria	p__Actinobacteria	c__Actinomycetia	o__Kineosporiales	f__Kineosporiaceae	g__Quadrisphaera	s__Quadrisphaera_sp._INWT6	68	8.54217e-07	0.533333	2
1044	d__Bacteria	k__unclassified_d__Bacteria	p__Actinobacteria	c__Actinomycetia	o__Kineosporiales	f__Kineosporiaceae	g__Quadrisphaera	s__Quadrisphaera_sp._RL12-1S	190	2.38678e-06	0.733333	2
1045	d__Bacteria	k__unclassified_d__Bacteria	p__Actinobacteria	c__Actinomycetia	o__Kineosporiales	f__Kineosporiaceae	g__Quadrisphaera	s__uncultured_Quadrisphaera_sp.	360	4.52232e-06	0.888889	3
1046	d__Bacteria	k__unclassified_d__Bacteria	p__Actinobacteria	c__Actinomycetia	o__Kineosporiales	f__Kineosporiaceae	g__unclassified_f__Kineosporiaceae	s__Kineosporiaceae_bacterium	23244	0.000291991	1	270
1047	d__Bacteria	k__unclassified_d__Bacteria	p__Actinobacteria	c__Actinomycetia	o__Kineosporiales	f__Kineosporiaceae	g__unclassified_f__Kineosporiaceae	s__Kineosporiaceae_bacterium_SCSIO_59966	3822	4.8012e-05	1	46
1048	d__Bacteria	k__unclassified_d__Bacteria	p__Actinobacteria	c__Actinomycetia	o__Micrococcales	f__Beutenbergiaceae	g__Beutenbergia	s__Beutenbergia_cavernae	328	4.12034e-06	0.933333	3
1049	d__Bacteria	k__unclassified_d__Bacteria	p__Actinobacteria	c__Actinomycetia	o__Micrococcales	f__Beutenbergiaceae	g__Miniimonas	s__Miniimonas_sp._S16	36	4.52232e-07	0.377778	1
1050	d__Bacteria	k__unclassified_d__Bacteria	p__Actinobacteria	c__Actinomycetia	o__Micrococcales	f__Bogoriellaceae	g__Georgenia	s__Georgenia_faecalis	64	8.03968e-07	0.377778	3
1051	d__Bacteria	k__unclassified_d__Bacteria	p__Actinobacteria	c__Actinomycetia	o__Micrococcales	f__Bogoriellaceae	g__Georgenia	s__Georgenia_muralis	2882	3.62037e-05	1	14
1052	d__Bacteria	k__unclassified_d__Bacteria	p__Actinobacteria	c__Actinomycetia	o__Micrococcales	f__Bogoriellaceae	g__Georgenia	s__Georgenia_ruanii	436	5.47704e-06	0.977778	9
1053	d__Bacteria	k__unclassified_d__Bacteria	p__Actinobacteria	c__Actinomycetia	o__Micrococcales	f__Bogoriellaceae	g__Georgenia	s__Georgenia_satyanarayanai	24	3.01488e-07	0.133333	1
1054	d__Bacteria	k__unclassified_d__Bacteria	p__Actinobacteria	c__Actinomycetia	o__Micrococcales	f__Bogoriellaceae	g__Georgenia	s__Georgenia_sp._EYE_87	266	3.34149e-06	0.844444	3
1055	d__Bacteria	k__unclassified_d__Bacteria	p__Actinobacteria	c__Actinomycetia	o__Micrococcales	f__Bogoriellaceae	g__Georgenia	s__Georgenia_sp._SUBG003	176	2.21091e-06	0.866667	3
1056	d__Bacteria	k__unclassified_d__Bacteria	p__Actinobacteria	c__Actinomycetia	o__Micrococcales	f__Bogoriellaceae	g__Georgenia	s__Georgenia_sp._SYP-B2076	516	6.482e-06	0.977778	6
1057	d__Bacteria	k__unclassified_d__Bacteria	p__Actinobacteria	c__Actinomycetia	o__Micrococcales	f__Bogoriellaceae	g__Georgenia	s__Georgenia_sp._TF02-10	660	8.29093e-06	0.955556	2
1058	d__Bacteria	k__unclassified_d__Bacteria	p__Actinobacteria	c__Actinomycetia	o__Micrococcales	f__Bogoriellaceae	g__Georgenia	s__Georgenia_subflava	342	4.29621e-06	0.866667	7
1059	d__Bacteria	k__unclassified_d__Bacteria	p__Actinobacteria	c__Actinomycetia	o__Micrococcales	f__Bogoriellaceae	g__Georgenia	s__Georgenia_thermotolerans	282	3.54249e-06	0.844444	5
1060	d__Bacteria	k__unclassified_d__Bacteria	p__Actinobacteria	c__Actinomycetia	o__Micrococcales	f__Bogoriellaceae	g__Georgenia	s__Georgenia_yuyongxinii	6718	8.43916e-05	1	102
1061	d__Bacteria	k__unclassified_d__Bacteria	p__Actinobacteria	c__Actinomycetia	o__Micrococcales	f__Bogoriellaceae	g__Georgenia	s__Oceanitalea_stevensii	34	4.27108e-07	0.222222	1
1062	d__Bacteria	k__unclassified_d__Bacteria	p__Actinobacteria	c__Actinomycetia	o__Micrococcales	f__Brevibacteriaceae	g__Brevibacterium	s__Brevibacterium_antiquum	766	9.6225e-06	1	5
1063	d__Bacteria	k__unclassified_d__Bacteria	p__Actinobacteria	c__Actinomycetia	o__Micrococcales	f__Brevibacteriaceae	g__Brevibacterium	s__Brevibacterium_aurantiacum	46	5.77852e-07	0.377778	2
1064	d__Bacteria	k__unclassified_d__Bacteria	p__Actinobacteria	c__Actinomycetia	o__Micrococcales	f__Brevibacteriaceae	g__Brevibacterium	s__Brevibacterium_casei	106	1.33157e-06	0.6	1
1065	d__Bacteria	k__unclassified_d__Bacteria	p__Actinobacteria	c__Actinomycetia	o__Micrococcales	f__Brevibacteriaceae	g__Brevibacterium	s__Brevibacterium_daeguense	172	2.16067e-06	0.777778	1
1066	d__Bacteria	k__unclassified_d__Bacteria	p__Actinobacteria	c__Actinomycetia	o__Micrococcales	f__Brevibacteriaceae	g__Brevibacterium	s__Brevibacterium_epidermidis	42	5.27604e-07	0.377778	3
1067	d__Bacteria	k__unclassified_d__Bacteria	p__Actinobacteria	c__Actinomycetia	o__Micrococcales	f__Brevibacteriaceae	g__Brevibacterium	s__Brevibacterium_gallinarum	60	7.5372e-07	0.444444	1
1068	d__Bacteria	k__unclassified_d__Bacteria	p__Actinobacteria	c__Actinomycetia	o__Micrococcales	f__Brevibacteriaceae	g__Brevibacterium	s__Brevibacterium_sp._CFH_10365	48	6.02976e-07	0.355556	1
1069	d__Bacteria	k__unclassified_d__Bacteria	p__Actinobacteria	c__Actinomycetia	o__Micrococcales	f__Brevibacteriaceae	g__Brevibacterium	s__Brevibacterium_sp._S111	96	1.20595e-06	0.644444	1
1070	d__Bacteria	k__unclassified_d__Bacteria	p__Actinobacteria	c__Actinomycetia	o__Micrococcales	f__Brevibacteriaceae	g__Brevibacterium	s__Brevibacterium_sp._UCMA_11754	68	8.54217e-07	0.444444	1
1071	d__Bacteria	k__unclassified_d__Bacteria	p__Actinobacteria	c__Actinomycetia	o__Micrococcales	f__Cellulomonadaceae	g__Actinotalea	s__Actinotalea_fermentans	174	2.18579e-06	0.733333	3
1072	d__Bacteria	k__unclassified_d__Bacteria	p__Actinobacteria	c__Actinomycetia	o__Micrococcales	f__Cellulomonadaceae	g__Actinotalea	s__Actinotalea_ferrariae	538	6.75836e-06	0.955556	7
1073	d__Bacteria	k__unclassified_d__Bacteria	p__Actinobacteria	c__Actinomycetia	o__Micrococcales	f__Cellulomonadaceae	g__Actinotalea	s__Actinotalea_solisilvae	150	1.8843e-06	0.622222	1
1074	d__Bacteria	k__unclassified_d__Bacteria	p__Actinobacteria	c__Actinomycetia	o__Micrococcales	f__Cellulomonadaceae	g__Actinotalea	s__Actinotalea_sp.	658	8.2658e-06	1	6
1075	d__Bacteria	k__unclassified_d__Bacteria	p__Actinobacteria	c__Actinomycetia	o__Micrococcales	f__Cellulomonadaceae	g__Actinotalea	s__Actinotalea_sp._BY-33	260	3.26612e-06	0.933333	2
1076	d__Bacteria	k__unclassified_d__Bacteria	p__Actinobacteria	c__Actinomycetia	o__Micrococcales	f__Cellulomonadaceae	g__Actinotalea	s__Actinotalea_sp._C106	148	1.85918e-06	0.733333	2
1077	d__Bacteria	k__unclassified_d__Bacteria	p__Actinobacteria	c__Actinomycetia	o__Micrococcales	f__Cellulomonadaceae	g__Actinotalea	s__Actinotalea_sp._K2	82	1.03008e-06	0.488889	2
1078	d__Bacteria	k__unclassified_d__Bacteria	p__Actinobacteria	c__Actinomycetia	o__Micrococcales	f__Cellulomonadaceae	g__Actinotalea	s__Actinotalea_sp._Marseille-Q4924	28	3.51736e-07	0.2	2
1079	d__Bacteria	k__unclassified_d__Bacteria	p__Actinobacteria	c__Actinomycetia	o__Micrococcales	f__Cellulomonadaceae	g__Actinotalea	s__Actinotalea_subterranea	58	7.28596e-07	0.377778	2
1080	d__Bacteria	k__unclassified_d__Bacteria	p__Actinobacteria	c__Actinomycetia	o__Micrococcales	f__Cellulomonadaceae	g__Cellulomonas	s__Cellulomonas_aerilata	186	2.33653e-06	0.666667	4
1081	d__Bacteria	k__unclassified_d__Bacteria	p__Actinobacteria	c__Actinomycetia	o__Micrococcales	f__Cellulomonadaceae	g__Cellulomonas	s__Cellulomonas_aurantiaca	56	7.03472e-07	0.333333	2
1082	d__Bacteria	k__unclassified_d__Bacteria	p__Actinobacteria	c__Actinomycetia	o__Micrococcales	f__Cellulomonadaceae	g__Cellulomonas	s__Cellulomonas_biazotea	102	1.28132e-06	0.577778	2
1083	d__Bacteria	k__unclassified_d__Bacteria	p__Actinobacteria	c__Actinomycetia	o__Micrococcales	f__Cellulomonadaceae	g__Cellulomonas	s__Cellulomonas_bogoriensis	74	9.29589e-07	0.555556	1
1084	d__Bacteria	k__unclassified_d__Bacteria	p__Actinobacteria	c__Actinomycetia	o__Micrococcales	f__Cellulomonadaceae	g__Cellulomonas	s__Cellulomonas_carbonis	234	2.93951e-06	0.777778	7
1085	d__Bacteria	k__unclassified_d__Bacteria	p__Actinobacteria	c__Actinomycetia	o__Micrococcales	f__Cellulomonadaceae	g__Cellulomonas	s__Cellulomonas_cellasea	294	3.69323e-06	0.844444	3
1086	d__Bacteria	k__unclassified_d__Bacteria	p__Actinobacteria	c__Actinomycetia	o__Micrococcales	f__Cellulomonadaceae	g__Cellulomonas	s__Cellulomonas_chitinilytica	648	8.14018e-06	1	12
1087	d__Bacteria	k__unclassified_d__Bacteria	p__Actinobacteria	c__Actinomycetia	o__Micrococcales	f__Cellulomonadaceae	g__Cellulomonas	s__Cellulomonas_composti	150	1.8843e-06	0.8	1
1088	d__Bacteria	k__unclassified_d__Bacteria	p__Actinobacteria	c__Actinomycetia	o__Micrococcales	f__Cellulomonadaceae	g__Cellulomonas	s__Cellulomonas_dongxiuzhuiae	46	5.77852e-07	0.333333	2
1089	d__Bacteria	k__unclassified_d__Bacteria	p__Actinobacteria	c__Actinomycetia	o__Micrococcales	f__Cellulomonadaceae	g__Cellulomonas	s__Cellulomonas_endophytica	160	2.00992e-06	0.8	5
1090	d__Bacteria	k__unclassified_d__Bacteria	p__Actinobacteria	c__Actinomycetia	o__Micrococcales	f__Cellulomonadaceae	g__Cellulomonas	s__Cellulomonas_fengjieae	30	3.7686e-07	0.266667	1
1091	d__Bacteria	k__unclassified_d__Bacteria	p__Actinobacteria	c__Actinomycetia	o__Micrococcales	f__Cellulomonadaceae	g__Cellulomonas	s__Cellulomonas_fimi	646	8.11506e-06	0.955556	8
1092	d__Bacteria	k__unclassified_d__Bacteria	p__Actinobacteria	c__Actinomycetia	o__Micrococcales	f__Cellulomonadaceae	g__Cellulomonas	s__Cellulomonas_flavigena	8	1.00496e-07	0.0888889	1
1093	d__Bacteria	k__unclassified_d__Bacteria	p__Actinobacteria	c__Actinomycetia	o__Micrococcales	f__Cellulomonadaceae	g__Cellulomonas	s__Cellulomonas_hominis	60	7.5372e-07	0.533333	3
1094	d__Bacteria	k__unclassified_d__Bacteria	p__Actinobacteria	c__Actinomycetia	o__Micrococcales	f__Cellulomonadaceae	g__Cellulomonas	s__Cellulomonas_humilata	368	4.62282e-06	0.866667	8
1095	d__Bacteria	k__unclassified_d__Bacteria	p__Actinobacteria	c__Actinomycetia	o__Micrococcales	f__Cellulomonadaceae	g__Cellulomonas	s__Cellulomonas_marina	82	1.03008e-06	0.577778	1
1096	d__Bacteria	k__unclassified_d__Bacteria	p__Actinobacteria	c__Actinomycetia	o__Micrococcales	f__Cellulomonadaceae	g__Cellulomonas	s__Cellulomonas_massiliensis	8	1.00496e-07	0.0888889	1
1097	d__Bacteria	k__unclassified_d__Bacteria	p__Actinobacteria	c__Actinomycetia	o__Micrococcales	f__Cellulomonadaceae	g__Cellulomonas	s__Cellulomonas_oligotrophica	166	2.08529e-06	0.644444	1
1098	d__Bacteria	k__unclassified_d__Bacteria	p__Actinobacteria	c__Actinomycetia	o__Micrococcales	f__Cellulomonadaceae	g__Cellulomonas	s__Cellulomonas_pakistanensis	18	2.26116e-07	0.155556	1
1099	d__Bacteria	k__unclassified_d__Bacteria	p__Actinobacteria	c__Actinomycetia	o__Micrococcales	f__Cellulomonadaceae	g__Cellulomonas	s__Cellulomonas_palmilytica	28	3.51736e-07	0.244444	1
1100	d__Bacteria	k__unclassified_d__Bacteria	p__Actinobacteria	c__Actinomycetia	o__Micrococcales	f__Cellulomonadaceae	g__Cellulomonas	s__Cellulomonas_persica	252	3.16563e-06	0.866667	1
1101	d__Bacteria	k__unclassified_d__Bacteria	p__Actinobacteria	c__Actinomycetia	o__Micrococcales	f__Cellulomonadaceae	g__Cellulomonas	s__Cellulomonas_phragmiteti	112	1.40694e-06	0.644444	1
1102	d__Bacteria	k__unclassified_d__Bacteria	p__Actinobacteria	c__Actinomycetia	o__Micrococcales	f__Cellulomonadaceae	g__Cellulomonas	s__Cellulomonas_septica	86	1.08033e-06	0.533333	1
1103	d__Bacteria	k__unclassified_d__Bacteria	p__Actinobacteria	c__Actinomycetia	o__Micrococcales	f__Cellulomonadaceae	g__Cellulomonas	s__Cellulomonas_soli	46	5.77852e-07	0.355556	1
1104	d__Bacteria	k__unclassified_d__Bacteria	p__Actinobacteria	c__Actinomycetia	o__Micrococcales	f__Cellulomonadaceae	g__Cellulomonas	s__Cellulomonas_sp.	3158	3.96708e-05	1	55
1105	d__Bacteria	k__unclassified_d__Bacteria	p__Actinobacteria	c__Actinomycetia	o__Micrococcales	f__Cellulomonadaceae	g__Cellulomonas	s__Cellulomonas_sp._14-74-6	128	1.60794e-06	0.688889	1
1106	d__Bacteria	k__unclassified_d__Bacteria	p__Actinobacteria	c__Actinomycetia	o__Micrococcales	f__Cellulomonadaceae	g__Cellulomonas	s__Cellulomonas_sp._A375-1	8	1.00496e-07	0.0888889	1
1107	d__Bacteria	k__unclassified_d__Bacteria	p__Actinobacteria	c__Actinomycetia	o__Micrococcales	f__Cellulomonadaceae	g__Cellulomonas	s__Cellulomonas_sp._APG4	16	2.00992e-07	0.155556	1
1108	d__Bacteria	k__unclassified_d__Bacteria	p__Actinobacteria	c__Actinomycetia	o__Micrococcales	f__Cellulomonadaceae	g__Cellulomonas	s__Cellulomonas_sp._H30R-01	70	8.79341e-07	0.488889	1
1109	d__Bacteria	k__unclassified_d__Bacteria	p__Actinobacteria	c__Actinomycetia	o__Micrococcales	f__Cellulomonadaceae	g__Cellulomonas	s__Cellulomonas_sp._HD19AZ1	246	3.09025e-06	0.822222	1
1110	d__Bacteria	k__unclassified_d__Bacteria	p__Actinobacteria	c__Actinomycetia	o__Micrococcales	f__Cellulomonadaceae	g__Cellulomonas	s__Cellulomonas_sp._HLT2-17	3340	4.19571e-05	1	40
1111	d__Bacteria	k__unclassified_d__Bacteria	p__Actinobacteria	c__Actinomycetia	o__Micrococcales	f__Cellulomonadaceae	g__Cellulomonas	s__Cellulomonas_sp._HZM	146	1.83405e-06	0.733333	3
1112	d__Bacteria	k__unclassified_d__Bacteria	p__Actinobacteria	c__Actinomycetia	o__Micrococcales	f__Cellulomonadaceae	g__Cellulomonas	s__Cellulomonas_sp._JZ18	122	1.53256e-06	0.644444	3
1113	d__Bacteria	k__unclassified_d__Bacteria	p__Actinobacteria	c__Actinomycetia	o__Micrococcales	f__Cellulomonadaceae	g__Cellulomonas	s__Cellulomonas_sp._KH9	142	1.78381e-06	0.733333	3
1114	d__Bacteria	k__unclassified_d__Bacteria	p__Actinobacteria	c__Actinomycetia	o__Micrococcales	f__Cellulomonadaceae	g__Cellulomonas	s__Cellulomonas_sp._KRMCY2	2242	2.8164e-05	1	28
1115	d__Bacteria	k__unclassified_d__Bacteria	p__Actinobacteria	c__Actinomycetia	o__Micrococcales	f__Cellulomonadaceae	g__Cellulomonas	s__Cellulomonas_sp._Leaf334	304	3.81885e-06	0.888889	4
1116	d__Bacteria	k__unclassified_d__Bacteria	p__Actinobacteria	c__Actinomycetia	o__Micrococcales	f__Cellulomonadaceae	g__Cellulomonas	s__Cellulomonas_sp._Leaf395	1442	1.81144e-05	1	8
1117	d__Bacteria	k__unclassified_d__Bacteria	p__Actinobacteria	c__Actinomycetia	o__Micrococcales	f__Cellulomonadaceae	g__Cellulomonas	s__Cellulomonas_sp._NEAU-YY56	24	3.01488e-07	0.222222	1
1118	d__Bacteria	k__unclassified_d__Bacteria	p__Actinobacteria	c__Actinomycetia	o__Micrococcales	f__Cellulomonadaceae	g__Cellulomonas	s__Cellulomonas_sp._NS3	482	6.05489e-06	0.977778	3
1119	d__Bacteria	k__unclassified_d__Bacteria	p__Actinobacteria	c__Actinomycetia	o__Micrococcales	f__Cellulomonadaceae	g__Cellulomonas	s__Cellulomonas_sp._P24	1156	1.45217e-05	0.977778	14
1120	d__Bacteria	k__unclassified_d__Bacteria	p__Actinobacteria	c__Actinomycetia	o__Micrococcales	f__Cellulomonadaceae	g__Cellulomonas	s__Cellulomonas_sp._PhB150	168	2.11042e-06	0.755556	4
1121	d__Bacteria	k__unclassified_d__Bacteria	p__Actinobacteria	c__Actinomycetia	o__Micrococcales	f__Cellulomonadaceae	g__Cellulomonas	s__Cellulomonas_sp._Root137	340	4.27108e-06	0.844444	3
1122	d__Bacteria	k__unclassified_d__Bacteria	p__Actinobacteria	c__Actinomycetia	o__Micrococcales	f__Cellulomonadaceae	g__Cellulomonas	s__Cellulomonas_sp._Root485	24	3.01488e-07	0.244444	2
1123	d__Bacteria	k__unclassified_d__Bacteria	p__Actinobacteria	c__Actinomycetia	o__Micrococcales	f__Cellulomonadaceae	g__Cellulomonas	s__Cellulomonas_sp._Root930	164	2.06017e-06	0.622222	5
1124	d__Bacteria	k__unclassified_d__Bacteria	p__Actinobacteria	c__Actinomycetia	o__Micrococcales	f__Cellulomonadaceae	g__Cellulomonas	s__Cellulomonas_sp._SLBN-39	44	5.52728e-07	0.244444	1
1125	d__Bacteria	k__unclassified_d__Bacteria	p__Actinobacteria	c__Actinomycetia	o__Micrococcales	f__Cellulomonadaceae	g__Cellulomonas	s__Cellulomonas_sp._URHD0024	136	1.70843e-06	0.577778	3
1126	d__Bacteria	k__unclassified_d__Bacteria	p__Actinobacteria	c__Actinomycetia	o__Micrococcales	f__Cellulomonadaceae	g__Cellulomonas	s__Cellulomonas_sp._URHE0023	74	9.29589e-07	0.444444	2
1127	d__Bacteria	k__unclassified_d__Bacteria	p__Actinobacteria	c__Actinomycetia	o__Micrococcales	f__Cellulomonadaceae	g__Cellulomonas	s__Cellulomonas_sp._WB94	836	1.05018e-05	0.977778	14
1128	d__Bacteria	k__unclassified_d__Bacteria	p__Actinobacteria	c__Actinomycetia	o__Micrococcales	f__Cellulomonadaceae	g__Cellulomonas	s__Cellulomonas_sp._Y8	14	1.75868e-07	0.155556	2
1129	d__Bacteria	k__unclassified_d__Bacteria	p__Actinobacteria	c__Actinomycetia	o__Micrococcales	f__Cellulomonadaceae	g__Cellulomonas	s__Cellulomonas_sp._zg-B12	76	9.54713e-07	0.444444	1
1130	d__Bacteria	k__unclassified_d__Bacteria	p__Actinobacteria	c__Actinomycetia	o__Micrococcales	f__Cellulomonadaceae	g__Cellulomonas	s__Cellulomonas_telluris	110	1.38182e-06	0.688889	3
1131	d__Bacteria	k__unclassified_d__Bacteria	p__Actinobacteria	c__Actinomycetia	o__Micrococcales	f__Cellulomonadaceae	g__Cellulomonas	s__Cellulomonas_terrae	172	2.16067e-06	0.822222	7
1132	d__Bacteria	k__unclassified_d__Bacteria	p__Actinobacteria	c__Actinomycetia	o__Micrococcales	f__Cellulomonadaceae	g__Cellulomonas	s__Cellulomonas_timonensis	38	4.77356e-07	0.244444	1
1133	d__Bacteria	k__unclassified_d__Bacteria	p__Actinobacteria	c__Actinomycetia	o__Micrococcales	f__Cellulomonadaceae	g__Cellulomonas	s__Cellulomonas_xylanilytica	260	3.26612e-06	0.8	4
1134	d__Bacteria	k__unclassified_d__Bacteria	p__Actinobacteria	c__Actinomycetia	o__Micrococcales	f__Cellulomonadaceae	g__Cellulomonas	s__unclassified_g__Cellulomonas	184	2.31141e-06	0.755556	2
1135	d__Bacteria	k__unclassified_d__Bacteria	p__Actinobacteria	c__Actinomycetia	o__Micrococcales	f__Cellulomonadaceae	g__Oerskovia	s__Oerskovia_jenensis	344	4.32133e-06	1	5
1136	d__Bacteria	k__unclassified_d__Bacteria	p__Actinobacteria	c__Actinomycetia	o__Micrococcales	f__Cellulomonadaceae	g__Oerskovia	s__Oerskovia_merdavium	244	3.06513e-06	0.911111	5
1137	d__Bacteria	k__unclassified_d__Bacteria	p__Actinobacteria	c__Actinomycetia	o__Micrococcales	f__Cellulomonadaceae	g__Oerskovia	s__Oerskovia_paurometabola	40	5.0248e-07	0.355556	1
1138	d__Bacteria	k__unclassified_d__Bacteria	p__Actinobacteria	c__Actinomycetia	o__Micrococcales	f__Cellulomonadaceae	g__Oerskovia	s__Oerskovia_rustica	74	9.29589e-07	0.466667	1
1139	d__Bacteria	k__unclassified_d__Bacteria	p__Actinobacteria	c__Actinomycetia	o__Micrococcales	f__Cellulomonadaceae	g__Oerskovia	s__Oerskovia_sp._KBS0722	418	5.25092e-06	0.911111	1
1140	d__Bacteria	k__unclassified_d__Bacteria	p__Actinobacteria	c__Actinomycetia	o__Micrococcales	f__Cellulomonadaceae	g__Oerskovia	s__Oerskovia_turbata	58	7.28596e-07	0.533333	2
1141	d__Bacteria	k__unclassified_d__Bacteria	p__Actinobacteria	c__Actinomycetia	o__Micrococcales	f__Cellulomonadaceae	g__Oerskovia	s__unclassified_g__Oerskovia	264	3.31637e-06	0.822222	2
1142	d__Bacteria	k__unclassified_d__Bacteria	p__Actinobacteria	c__Actinomycetia	o__Micrococcales	f__Cellulomonadaceae	g__Pseudactinotalea	s__Pseudactinotalea_terrae	86	1.08033e-06	0.6	1
1143	d__Bacteria	k__unclassified_d__Bacteria	p__Actinobacteria	c__Actinomycetia	o__Micrococcales	f__Cellulomonadaceae	g__Sediminihabitans	s__Sediminihabitans_luteus	6	7.5372e-08	0.0666667	1
1144	d__Bacteria	k__unclassified_d__Bacteria	p__Actinobacteria	c__Actinomycetia	o__Micrococcales	f__Cellulomonadaceae	g__unclassified_f__Cellulomonadaceae	s__Cellulomonadaceae_bacterium	818	1.02757e-05	1	12
1145	d__Bacteria	k__unclassified_d__Bacteria	p__Actinobacteria	c__Actinomycetia	o__Micrococcales	f__Demequinaceae	g__Demequina	s__Demequina_aurantiaca	34	4.27108e-07	0.288889	1
1146	d__Bacteria	k__unclassified_d__Bacteria	p__Actinobacteria	c__Actinomycetia	o__Micrococcales	f__Demequinaceae	g__Demequina	s__Demequina_maris	20	2.5124e-07	0.222222	1
1147	d__Bacteria	k__unclassified_d__Bacteria	p__Actinobacteria	c__Actinomycetia	o__Micrococcales	f__Demequinaceae	g__Demequina	s__Demequina_sp.	182	2.28629e-06	0.866667	3
1148	d__Bacteria	k__unclassified_d__Bacteria	p__Actinobacteria	c__Actinomycetia	o__Micrococcales	f__Demequinaceae	g__Demequina	s__Demequina_sp._NBRC_110051	66	8.29093e-07	0.488889	1
1149	d__Bacteria	k__unclassified_d__Bacteria	p__Actinobacteria	c__Actinomycetia	o__Micrococcales	f__Demequinaceae	g__Demequina	s__Demequina_sp._NBRC_110052	34	4.27108e-07	0.333333	1
1150	d__Bacteria	k__unclassified_d__Bacteria	p__Actinobacteria	c__Actinomycetia	o__Micrococcales	f__Demequinaceae	g__unclassified_f__Demequinaceae	s__Demequinaceae_bacterium	22	2.76364e-07	0.222222	1
1151	d__Bacteria	k__unclassified_d__Bacteria	p__Actinobacteria	c__Actinomycetia	o__Micrococcales	f__Dermabacteraceae	g__Brachybacterium	s__Brachybacterium_nesterenkovii	30	3.7686e-07	0.288889	1
1152	d__Bacteria	k__unclassified_d__Bacteria	p__Actinobacteria	c__Actinomycetia	o__Micrococcales	f__Dermabacteraceae	g__Brachybacterium	s__Brachybacterium_sp._ACRRE	76	9.54713e-07	0.488889	1
1153	d__Bacteria	k__unclassified_d__Bacteria	p__Actinobacteria	c__Actinomycetia	o__Micrococcales	f__Dermacoccaceae	g__Allobranchiibius	s__Allobranchiibius_huperziae	154	1.93455e-06	0.733333	3
1154	d__Bacteria	k__unclassified_d__Bacteria	p__Actinobacteria	c__Actinomycetia	o__Micrococcales	f__Dermacoccaceae	g__Allobranchiibius	s__Allobranchiibius_sp._CTAmp26	240	3.01488e-06	0.933333	4
1155	d__Bacteria	k__unclassified_d__Bacteria	p__Actinobacteria	c__Actinomycetia	o__Micrococcales	f__Dermacoccaceae	g__Allobranchiibius	s__Allobranchiibius_sp._GilTou38	100	1.2562e-06	0.666667	3
1156	d__Bacteria	k__unclassified_d__Bacteria	p__Actinobacteria	c__Actinomycetia	o__Micrococcales	f__Dermacoccaceae	g__Allobranchiibius	s__Allobranchiibius_sp._GilTou73	52	6.53224e-07	0.377778	1
1157	d__Bacteria	k__unclassified_d__Bacteria	p__Actinobacteria	c__Actinomycetia	o__Micrococcales	f__Dermacoccaceae	g__Barrientosiimonas	s__Barrientosiimonas_humi	52	6.53224e-07	0.422222	1
1158	d__Bacteria	k__unclassified_d__Bacteria	p__Actinobacteria	c__Actinomycetia	o__Micrococcales	f__Dermacoccaceae	g__Branchiibius	s__Branchiibius_hedensis	238	2.98976e-06	0.8	3
1159	d__Bacteria	k__unclassified_d__Bacteria	p__Actinobacteria	c__Actinomycetia	o__Micrococcales	f__Dermacoccaceae	g__Branchiibius	s__Branchiibius_sp._NY16-3462-2	224	2.81389e-06	0.755556	4
1160	d__Bacteria	k__unclassified_d__Bacteria	p__Actinobacteria	c__Actinomycetia	o__Micrococcales	f__Dermacoccaceae	g__Calidifontibacter	s__Calidifontibacter_indicus	114	1.43207e-06	0.6	1
1161	d__Bacteria	k__unclassified_d__Bacteria	p__Actinobacteria	c__Actinomycetia	o__Micrococcales	f__Dermacoccaceae	g__Demetria	s__Demetria_terragena	58	7.28596e-07	0.4	2
1162	d__Bacteria	k__unclassified_d__Bacteria	p__Actinobacteria	c__Actinomycetia	o__Micrococcales	f__Dermacoccaceae	g__Dermacoccus	s__Dermacoccus_abyssi	80	1.00496e-06	0.555556	1
1163	d__Bacteria	k__unclassified_d__Bacteria	p__Actinobacteria	c__Actinomycetia	o__Micrococcales	f__Dermacoccaceae	g__Dermacoccus	s__Dermacoccus_nishinomiyaensis	252	3.16563e-06	0.933333	6
1164	d__Bacteria	k__unclassified_d__Bacteria	p__Actinobacteria	c__Actinomycetia	o__Micrococcales	f__Dermacoccaceae	g__Dermacoccus	s__Dermacoccus_sp.	8	1.00496e-07	0.0444444	1
1165	d__Bacteria	k__unclassified_d__Bacteria	p__Actinobacteria	c__Actinomycetia	o__Micrococcales	f__Dermacoccaceae	g__Dermacoccus	s__Dermacoccus_sp._CCH2-D9	56	7.03472e-07	0.422222	1
1166	d__Bacteria	k__unclassified_d__Bacteria	p__Actinobacteria	c__Actinomycetia	o__Micrococcales	f__Dermacoccaceae	g__Dermacoccus	s__unclassified_g__Dermacoccus	38	4.77356e-07	0.311111	2
1167	d__Bacteria	k__unclassified_d__Bacteria	p__Actinobacteria	c__Actinomycetia	o__Micrococcales	f__Dermacoccaceae	g__Flexivirga	s__Flexivirga_aerilata	376	4.72331e-06	0.933333	5
1168	d__Bacteria	k__unclassified_d__Bacteria	p__Actinobacteria	c__Actinomycetia	o__Micrococcales	f__Dermacoccaceae	g__Flexivirga	s__Flexivirga_caeni	244	3.06513e-06	0.844444	4
1169	d__Bacteria	k__unclassified_d__Bacteria	p__Actinobacteria	c__Actinomycetia	o__Micrococcales	f__Dermacoccaceae	g__Flexivirga	s__Flexivirga_endophytica	30	3.7686e-07	0.266667	1
1170	d__Bacteria	k__unclassified_d__Bacteria	p__Actinobacteria	c__Actinomycetia	o__Micrococcales	f__Dermacoccaceae	g__Flexivirga	s__Flexivirga_oryzae	94	1.18083e-06	0.577778	3
1171	d__Bacteria	k__unclassified_d__Bacteria	p__Actinobacteria	c__Actinomycetia	o__Micrococcales	f__Dermacoccaceae	g__Leekyejoonella	s__Leekyejoonella_antrihumi	530	6.65786e-06	0.955556	6
1172	d__Bacteria	k__unclassified_d__Bacteria	p__Actinobacteria	c__Actinomycetia	o__Micrococcales	f__Dermacoccaceae	g__Luteipulveratus	s__Luteipulveratus_halotolerans	166	2.08529e-06	0.688889	3
1173	d__Bacteria	k__unclassified_d__Bacteria	p__Actinobacteria	c__Actinomycetia	o__Micrococcales	f__Dermacoccaceae	g__Luteipulveratus	s__Luteipulveratus_mongoliensis	1034	1.29891e-05	1	10
1174	d__Bacteria	k__unclassified_d__Bacteria	p__Actinobacteria	c__Actinomycetia	o__Micrococcales	f__Dermacoccaceae	g__Metallococcus	s__Metallococcus_carri	22	2.76364e-07	0.222222	1
1175	d__Bacteria	k__unclassified_d__Bacteria	p__Actinobacteria	c__Actinomycetia	o__Micrococcales	f__Dermacoccaceae	g__Rudaeicoccus	s__Rudaeicoccus_suwonensis	30	3.7686e-07	0.311111	1
1176	d__Bacteria	k__unclassified_d__Bacteria	p__Actinobacteria	c__Actinomycetia	o__Micrococcales	f__Dermacoccaceae	g__Yimella	s__Yimella_lutea	78	9.79837e-07	0.511111	1
1177	d__Bacteria	k__unclassified_d__Bacteria	p__Actinobacteria	c__Actinomycetia	o__Micrococcales	f__Dermacoccaceae	g__Yimella	s__Yimella_sp._NH-Cas1	76	9.54713e-07	0.511111	1
1178	d__Bacteria	k__unclassified_d__Bacteria	p__Actinobacteria	c__Actinomycetia	o__Micrococcales	f__Dermacoccaceae	g__Yimella	s__Yimella_sp._cx-51	14	1.75868e-07	0.155556	1
1179	d__Bacteria	k__unclassified_d__Bacteria	p__Actinobacteria	c__Actinomycetia	o__Micrococcales	f__Dermatophilaceae	g__Agilicoccus	s__Agilicoccus_flavus	12	1.50744e-07	0.133333	2
1180	d__Bacteria	k__unclassified_d__Bacteria	p__Actinobacteria	c__Actinomycetia	o__Micrococcales	f__Dermatophilaceae	g__Austwickia	s__Austwickia_sp.	1840	2.31141e-05	1	23
1181	d__Bacteria	k__unclassified_d__Bacteria	p__Actinobacteria	c__Actinomycetia	o__Micrococcales	f__Dermatophilaceae	g__Dermatophilus	s__Dermatophilus_congolensis	22	2.76364e-07	0.2	1
1182	d__Bacteria	k__unclassified_d__Bacteria	p__Actinobacteria	c__Actinomycetia	o__Micrococcales	f__Dermatophilaceae	g__Gephyromycinifex	s__Gephyromycinifex_aptenodytis	150	1.8843e-06	0.733333	3
1183	d__Bacteria	k__unclassified_d__Bacteria	p__Actinobacteria	c__Actinomycetia	o__Micrococcales	f__Dermatophilaceae	g__Kineosphaera	s__Kineosphaera_limosa	18	2.26116e-07	0.155556	1
1184	d__Bacteria	k__unclassified_d__Bacteria	p__Actinobacteria	c__Actinomycetia	o__Micrococcales	f__Dermatophilaceae	g__Mobilicoccus	s__Mobilicoccus_massiliensis	162	2.03505e-06	0.6	2
1185	d__Bacteria	k__unclassified_d__Bacteria	p__Actinobacteria	c__Actinomycetia	o__Micrococcales	f__Dermatophilaceae	g__Mobilicoccus	s__Mobilicoccus_pelagius	88	1.10546e-06	0.644444	2
1186	d__Bacteria	k__unclassified_d__Bacteria	p__Actinobacteria	c__Actinomycetia	o__Micrococcales	f__Dermatophilaceae	g__Piscicoccus	s__Piscicoccus_intestinalis	278	3.49224e-06	0.955556	4
1187	d__Bacteria	k__unclassified_d__Bacteria	p__Actinobacteria	c__Actinomycetia	o__Micrococcales	f__Dermatophilaceae	g__unclassified_f__Dermatophilaceae	s__Dermatophilaceae_bacterium	111804	0.00140448	1	1524
1188	d__Bacteria	k__unclassified_d__Bacteria	p__Actinobacteria	c__Actinomycetia	o__Micrococcales	f__Intrasporangiaceae	g__Arsenicicoccus	s__Arsenicicoccus_bolidensis	126	1.58281e-06	0.666667	1
1189	d__Bacteria	k__unclassified_d__Bacteria	p__Actinobacteria	c__Actinomycetia	o__Micrococcales	f__Intrasporangiaceae	g__Arsenicicoccus	s__Arsenicicoccus_cauae	92	1.1557e-06	0.533333	2
1190	d__Bacteria	k__unclassified_d__Bacteria	p__Actinobacteria	c__Actinomycetia	o__Micrococcales	f__Intrasporangiaceae	g__Arsenicicoccus	s__Arsenicicoccus_dermatophilus	56	7.03472e-07	0.377778	2
1191	d__Bacteria	k__unclassified_d__Bacteria	p__Actinobacteria	c__Actinomycetia	o__Micrococcales	f__Intrasporangiaceae	g__Arsenicicoccus	s__Arsenicicoccus_piscis	588	7.38646e-06	1	7
1192	d__Bacteria	k__unclassified_d__Bacteria	p__Actinobacteria	c__Actinomycetia	o__Micrococcales	f__Intrasporangiaceae	g__Arsenicicoccus	s__Arsenicicoccus_sp.	102	1.28132e-06	0.644444	2
1193	d__Bacteria	k__unclassified_d__Bacteria	p__Actinobacteria	c__Actinomycetia	o__Micrococcales	f__Intrasporangiaceae	g__Arsenicicoccus	s__Arsenicicoccus_sp._oral_taxon_190	224	2.81389e-06	0.866667	3
1194	d__Bacteria	k__unclassified_d__Bacteria	p__Actinobacteria	c__Actinomycetia	o__Micrococcales	f__Intrasporangiaceae	g__Humibacillus	s__Humibacillus_sp._DSM_29435	1076	1.35167e-05	1	11
1195	d__Bacteria	k__unclassified_d__Bacteria	p__Actinobacteria	c__Actinomycetia	o__Micrococcales	f__Intrasporangiaceae	g__Humibacillus	s__Humibacillus_xanthopallidus	2568	3.22592e-05	1	40
1196	d__Bacteria	k__unclassified_d__Bacteria	p__Actinobacteria	c__Actinomycetia	o__Micrococcales	f__Intrasporangiaceae	g__Intrasporangium	s__Intrasporangium_calvum	1540	1.93455e-05	1	21
1197	d__Bacteria	k__unclassified_d__Bacteria	p__Actinobacteria	c__Actinomycetia	o__Micrococcales	f__Intrasporangiaceae	g__Intrasporangium	s__Intrasporangium_chromatireducens	1010	1.26876e-05	1	18
1198	d__Bacteria	k__unclassified_d__Bacteria	p__Actinobacteria	c__Actinomycetia	o__Micrococcales	f__Intrasporangiaceae	g__Intrasporangium	s__Intrasporangium_flavum	1312	1.64814e-05	1	7
1199	d__Bacteria	k__unclassified_d__Bacteria	p__Actinobacteria	c__Actinomycetia	o__Micrococcales	f__Intrasporangiaceae	g__Intrasporangium	s__Intrasporangium_oryzae	1976	2.48225e-05	1	25
1200	d__Bacteria	k__unclassified_d__Bacteria	p__Actinobacteria	c__Actinomycetia	o__Micrococcales	f__Intrasporangiaceae	g__Janibacter	s__Candidatus_Janibacter_merdipullorum	312	3.91935e-06	0.844444	3
1201	d__Bacteria	k__unclassified_d__Bacteria	p__Actinobacteria	c__Actinomycetia	o__Micrococcales	f__Intrasporangiaceae	g__Janibacter	s__Janibacter_hoylei	14	1.75868e-07	0.155556	1
1202	d__Bacteria	k__unclassified_d__Bacteria	p__Actinobacteria	c__Actinomycetia	o__Micrococcales	f__Intrasporangiaceae	g__Janibacter	s__Janibacter_indicus	26	3.26612e-07	0.222222	1
1203	d__Bacteria	k__unclassified_d__Bacteria	p__Actinobacteria	c__Actinomycetia	o__Micrococcales	f__Intrasporangiaceae	g__Janibacter	s__Janibacter_limosus	352	4.42183e-06	0.888889	3
1204	d__Bacteria	k__unclassified_d__Bacteria	p__Actinobacteria	c__Actinomycetia	o__Micrococcales	f__Intrasporangiaceae	g__Janibacter	s__Janibacter_massiliensis	56	7.03472e-07	0.511111	2
1205	d__Bacteria	k__unclassified_d__Bacteria	p__Actinobacteria	c__Actinomycetia	o__Micrococcales	f__Intrasporangiaceae	g__Janibacter	s__Janibacter_sp._HTCC2649	422	5.30117e-06	0.977778	7
1206	d__Bacteria	k__unclassified_d__Bacteria	p__Actinobacteria	c__Actinomycetia	o__Micrococcales	f__Intrasporangiaceae	g__Janibacter	s__Janibacter_terrae	32	4.01984e-07	0.311111	1
1207	d__Bacteria	k__unclassified_d__Bacteria	p__Actinobacteria	c__Actinomycetia	o__Micrococcales	f__Intrasporangiaceae	g__Knoellia	s__Knoellia_aerolata	402	5.04993e-06	0.888889	9
1208	d__Bacteria	k__unclassified_d__Bacteria	p__Actinobacteria	c__Actinomycetia	o__Micrococcales	f__Intrasporangiaceae	g__Knoellia	s__Knoellia_flava	138	1.73356e-06	0.733333	3
1209	d__Bacteria	k__unclassified_d__Bacteria	p__Actinobacteria	c__Actinomycetia	o__Micrococcales	f__Intrasporangiaceae	g__Knoellia	s__Knoellia_locipacati	236	2.96463e-06	0.688889	3
1210	d__Bacteria	k__unclassified_d__Bacteria	p__Actinobacteria	c__Actinomycetia	o__Micrococcales	f__Intrasporangiaceae	g__Knoellia	s__Knoellia_remsis	148	1.85918e-06	0.644444	4
1211	d__Bacteria	k__unclassified_d__Bacteria	p__Actinobacteria	c__Actinomycetia	o__Micrococcales	f__Intrasporangiaceae	g__Knoellia	s__Knoellia_sinensis	448	5.62778e-06	0.888889	5
1212	d__Bacteria	k__unclassified_d__Bacteria	p__Actinobacteria	c__Actinomycetia	o__Micrococcales	f__Intrasporangiaceae	g__Knoellia	s__Knoellia_sp._DB2414S	766	9.6225e-06	1	15
1213	d__Bacteria	k__unclassified_d__Bacteria	p__Actinobacteria	c__Actinomycetia	o__Micrococcales	f__Intrasporangiaceae	g__Knoellia	s__Knoellia_sp._Soil729	44	5.52728e-07	0.222222	1
1214	d__Bacteria	k__unclassified_d__Bacteria	p__Actinobacteria	c__Actinomycetia	o__Micrococcales	f__Intrasporangiaceae	g__Kribbia	s__Kribbia_dieselivorans	158	1.9848e-06	0.711111	3
1215	d__Bacteria	k__unclassified_d__Bacteria	p__Actinobacteria	c__Actinomycetia	o__Micrococcales	f__Intrasporangiaceae	g__Lapillicoccus	s__Lapillicoccus_jejuensis	706	8.86878e-06	1	12
1216	d__Bacteria	k__unclassified_d__Bacteria	p__Actinobacteria	c__Actinomycetia	o__Micrococcales	f__Intrasporangiaceae	g__Marihabitans	s__Marihabitans_asiaticum	8	1.00496e-07	0.0888889	1
1217	d__Bacteria	k__unclassified_d__Bacteria	p__Actinobacteria	c__Actinomycetia	o__Micrococcales	f__Intrasporangiaceae	g__Ornithinibacter	s__Ornithinibacter_aureus	506	6.35638e-06	1	17
1218	d__Bacteria	k__unclassified_d__Bacteria	p__Actinobacteria	c__Actinomycetia	o__Micrococcales	f__Intrasporangiaceae	g__Ornithinicoccus	s__Ornithinicoccus_halotolerans	60	7.5372e-07	0.4	2
1219	d__Bacteria	k__unclassified_d__Bacteria	p__Actinobacteria	c__Actinomycetia	o__Micrococcales	f__Intrasporangiaceae	g__Ornithinicoccus	s__Ornithinicoccus_hortensis	326	4.09521e-06	0.977778	7
1220	d__Bacteria	k__unclassified_d__Bacteria	p__Actinobacteria	c__Actinomycetia	o__Micrococcales	f__Intrasporangiaceae	g__Ornithinicoccus	s__Ornithinicoccus_soli	1020	1.28132e-05	0.911111	11
1221	d__Bacteria	k__unclassified_d__Bacteria	p__Actinobacteria	c__Actinomycetia	o__Micrococcales	f__Intrasporangiaceae	g__Oryzihumus	s__Oryzihumus_leptocrescens	14060	0.000176622	1	201
1222	d__Bacteria	k__unclassified_d__Bacteria	p__Actinobacteria	c__Actinomycetia	o__Micrococcales	f__Intrasporangiaceae	g__Pedococcus	s__Pedococcus_badiiscoriae	1408	1.76873e-05	1	24
1223	d__Bacteria	k__unclassified_d__Bacteria	p__Actinobacteria	c__Actinomycetia	o__Micrococcales	f__Intrasporangiaceae	g__Pedococcus	s__Pedococcus_bigeumensis	1676	2.10539e-05	1	25
1224	d__Bacteria	k__unclassified_d__Bacteria	p__Actinobacteria	c__Actinomycetia	o__Micrococcales	f__Intrasporangiaceae	g__Pedococcus	s__Pedococcus_cremeus	2002	2.51491e-05	1	25
1225	d__Bacteria	k__unclassified_d__Bacteria	p__Actinobacteria	c__Actinomycetia	o__Micrococcales	f__Intrasporangiaceae	g__Pedococcus	s__Pedococcus_dokdonensis	2428	3.05006e-05	1	21
1226	d__Bacteria	k__unclassified_d__Bacteria	p__Actinobacteria	c__Actinomycetia	o__Micrococcales	f__Intrasporangiaceae	g__Phycicoccus	s__Phycicoccus_duodecadis	168	2.11042e-06	0.8	2
1227	d__Bacteria	k__unclassified_d__Bacteria	p__Actinobacteria	c__Actinomycetia	o__Micrococcales	f__Intrasporangiaceae	g__Phycicoccus	s__Phycicoccus_endophyticus	254	3.19075e-06	0.844444	2
1228	d__Bacteria	k__unclassified_d__Bacteria	p__Actinobacteria	c__Actinomycetia	o__Micrococcales	f__Intrasporangiaceae	g__Phycicoccus	s__Phycicoccus_flavus	160	2.00992e-06	0.688889	4
1229	d__Bacteria	k__unclassified_d__Bacteria	p__Actinobacteria	c__Actinomycetia	o__Micrococcales	f__Intrasporangiaceae	g__Phycicoccus	s__Phycicoccus_mangrovi	328	4.12034e-06	0.866667	5
1230	d__Bacteria	k__unclassified_d__Bacteria	p__Actinobacteria	c__Actinomycetia	o__Micrococcales	f__Intrasporangiaceae	g__Phycicoccus	s__Phycicoccus_sp.	208458	0.00261865	1	2889
1231	d__Bacteria	k__unclassified_d__Bacteria	p__Actinobacteria	c__Actinomycetia	o__Micrococcales	f__Intrasporangiaceae	g__Phycicoccus	s__Phycicoccus_sp._BSK3Z-2	28	3.51736e-07	0.222222	2
1232	d__Bacteria	k__unclassified_d__Bacteria	p__Actinobacteria	c__Actinomycetia	o__Micrococcales	f__Intrasporangiaceae	g__Phycicoccus	s__Phycicoccus_sp._CSK15P-2	240	3.01488e-06	0.822222	2
1233	d__Bacteria	k__unclassified_d__Bacteria	p__Actinobacteria	c__Actinomycetia	o__Micrococcales	f__Intrasporangiaceae	g__Phycicoccus	s__Phycicoccus_sp._DTK01	204	2.56265e-06	0.822222	5
1234	d__Bacteria	k__unclassified_d__Bacteria	p__Actinobacteria	c__Actinomycetia	o__Micrococcales	f__Intrasporangiaceae	g__Phycicoccus	s__Phycicoccus_sp._HDW14	148	1.85918e-06	0.777778	6
1235	d__Bacteria	k__unclassified_d__Bacteria	p__Actinobacteria	c__Actinomycetia	o__Micrococcales	f__Intrasporangiaceae	g__Phycicoccus	s__Phycicoccus_sp._MQZ13P-5	142	1.78381e-06	0.822222	2
1236	d__Bacteria	k__unclassified_d__Bacteria	p__Actinobacteria	c__Actinomycetia	o__Micrococcales	f__Intrasporangiaceae	g__Phycicoccus	s__Phycicoccus_sp._Root101	366	4.59769e-06	0.977778	4
1237	d__Bacteria	k__unclassified_d__Bacteria	p__Actinobacteria	c__Actinomycetia	o__Micrococcales	f__Intrasporangiaceae	g__Phycicoccus	s__Phycicoccus_sp._Root563	620	7.78844e-06	1	9
1238	d__Bacteria	k__unclassified_d__Bacteria	p__Actinobacteria	c__Actinomycetia	o__Micrococcales	f__Intrasporangiaceae	g__Phycicoccus	s__Phycicoccus_sp._SLBN-51	2256	2.83399e-05	1	24
1239	d__Bacteria	k__unclassified_d__Bacteria	p__Actinobacteria	c__Actinomycetia	o__Micrococcales	f__Intrasporangiaceae	g__Phycicoccus	s__Phycicoccus_sp._Soil748	950	1.19339e-05	0.955556	15
1240	d__Bacteria	k__unclassified_d__Bacteria	p__Actinobacteria	c__Actinomycetia	o__Micrococcales	f__Intrasporangiaceae	g__Phycicoccus	s__Phycicoccus_sp._Soil802	510	6.40662e-06	0.955556	8
1241	d__Bacteria	k__unclassified_d__Bacteria	p__Actinobacteria	c__Actinomycetia	o__Micrococcales	f__Intrasporangiaceae	g__Phycicoccus	s__Phycicoccus_sp._Soil803	260	3.26612e-06	0.866667	6
1242	d__Bacteria	k__unclassified_d__Bacteria	p__Actinobacteria	c__Actinomycetia	o__Micrococcales	f__Intrasporangiaceae	g__Phycicoccus	s__unclassified_g__Phycicoccus	758	9.522e-06	1	13
1243	d__Bacteria	k__unclassified_d__Bacteria	p__Actinobacteria	c__Actinomycetia	o__Micrococcales	f__Intrasporangiaceae	g__Segeticoccus	s__Segeticoccus_rhizosphaerae	1124	1.41197e-05	0.977778	19
1244	d__Bacteria	k__unclassified_d__Bacteria	p__Actinobacteria	c__Actinomycetia	o__Micrococcales	f__Intrasporangiaceae	g__Terrabacter	s__Terrabacter_aerolatus	478	6.00464e-06	0.955556	8
1245	d__Bacteria	k__unclassified_d__Bacteria	p__Actinobacteria	c__Actinomycetia	o__Micrococcales	f__Intrasporangiaceae	g__Terrabacter	s__Terrabacter_sp.	1642	2.06268e-05	1	33
1246	d__Bacteria	k__unclassified_d__Bacteria	p__Actinobacteria	c__Actinomycetia	o__Micrococcales	f__Intrasporangiaceae	g__Terrabacter	s__Terrabacter_sp._28	910	1.14314e-05	1	9
1247	d__Bacteria	k__unclassified_d__Bacteria	p__Actinobacteria	c__Actinomycetia	o__Micrococcales	f__Intrasporangiaceae	g__Terrabacter	s__Terrabacter_sp._MAHUQ-38	1158	1.45468e-05	0.977778	15
1248	d__Bacteria	k__unclassified_d__Bacteria	p__Actinobacteria	c__Actinomycetia	o__Micrococcales	f__Intrasporangiaceae	g__Terrabacter	s__Terrabacter_sp._Root181	826	1.03762e-05	1	9
1249	d__Bacteria	k__unclassified_d__Bacteria	p__Actinobacteria	c__Actinomycetia	o__Micrococcales	f__Intrasporangiaceae	g__Terrabacter	s__Terrabacter_sp._Soil810	572	7.18547e-06	0.977778	10
1250	d__Bacteria	k__unclassified_d__Bacteria	p__Actinobacteria	c__Actinomycetia	o__Micrococcales	f__Intrasporangiaceae	g__Terrabacter	s__Terrabacter_sp._Soil811	76	9.54713e-07	0.555556	2
1251	d__Bacteria	k__unclassified_d__Bacteria	p__Actinobacteria	c__Actinomycetia	o__Micrococcales	f__Intrasporangiaceae	g__Terrabacter	s__Terrabacter_sp._Ter38	1466	1.84159e-05	1	20
1252	d__Bacteria	k__unclassified_d__Bacteria	p__Actinobacteria	c__Actinomycetia	o__Micrococcales	f__Intrasporangiaceae	g__Terrabacter	s__Terrabacter_tumescens	158	1.9848e-06	0.6	2
1253	d__Bacteria	k__unclassified_d__Bacteria	p__Actinobacteria	c__Actinomycetia	o__Micrococcales	f__Intrasporangiaceae	g__Terrabacter	s__unclassified_g__Terrabacter	250	3.1405e-06	0.755556	6
1254	d__Bacteria	k__unclassified_d__Bacteria	p__Actinobacteria	c__Actinomycetia	o__Micrococcales	f__Intrasporangiaceae	g__Terracoccus	s__Terracoccus_luteus	382	4.79869e-06	0.866667	4
1255	d__Bacteria	k__unclassified_d__Bacteria	p__Actinobacteria	c__Actinomycetia	o__Micrococcales	f__Intrasporangiaceae	g__Terracoccus	s__Terracoccus_sp._273MFTsu3.1	448	5.62778e-06	0.977778	5
1256	d__Bacteria	k__unclassified_d__Bacteria	p__Actinobacteria	c__Actinomycetia	o__Micrococcales	f__Intrasporangiaceae	g__Tetrasphaera	s__Tetrasphaera_australiensis	168	2.11042e-06	0.8	3
1257	d__Bacteria	k__unclassified_d__Bacteria	p__Actinobacteria	c__Actinomycetia	o__Micrococcales	f__Intrasporangiaceae	g__Tetrasphaera	s__Tetrasphaera_japonica	2056	2.58275e-05	1	25
1258	d__Bacteria	k__unclassified_d__Bacteria	p__Actinobacteria	c__Actinomycetia	o__Micrococcales	f__Intrasporangiaceae	g__Tetrasphaera	s__Tetrasphaera_jenkinsii	264	3.31637e-06	0.844444	8
1259	d__Bacteria	k__unclassified_d__Bacteria	p__Actinobacteria	c__Actinomycetia	o__Micrococcales	f__Intrasporangiaceae	g__Tetrasphaera	s__Tetrasphaera_sp.	1502	1.88681e-05	1	24
1260	d__Bacteria	k__unclassified_d__Bacteria	p__Actinobacteria	c__Actinomycetia	o__Micrococcales	f__Intrasporangiaceae	g__Tetrasphaera	s__Tetrasphaera_sp._F2B08	574	7.21059e-06	1	11
1261	d__Bacteria	k__unclassified_d__Bacteria	p__Actinobacteria	c__Actinomycetia	o__Micrococcales	f__Intrasporangiaceae	g__Tetrasphaera	s__Tetrasphaera_sp._HKS02	1262	1.58533e-05	1	17
1262	d__Bacteria	k__unclassified_d__Bacteria	p__Actinobacteria	c__Actinomycetia	o__Micrococcales	f__Intrasporangiaceae	g__Tetrasphaera	s__Tetrasphaera_sp._Soil756	58	7.28596e-07	0.288889	1
1263	d__Bacteria	k__unclassified_d__Bacteria	p__Actinobacteria	c__Actinomycetia	o__Micrococcales	f__Intrasporangiaceae	g__unclassified_f__Intrasporangiaceae	s__Intrasporangiaceae_bacterium	1380	1.73356e-05	1	24
1264	d__Bacteria	k__unclassified_d__Bacteria	p__Actinobacteria	c__Actinomycetia	o__Micrococcales	f__Intrasporangiaceae	g__unclassified_f__Intrasporangiaceae	s__unclassified_f__Intrasporangiaceae	1694	2.128e-05	1	18
1265	d__Bacteria	k__unclassified_d__Bacteria	p__Actinobacteria	c__Actinomycetia	o__Micrococcales	f__Jonesiaceae	g__Flavimobilis	s__Flavimobilis_marinus	22	2.76364e-07	0.222222	1
1266	d__Bacteria	k__unclassified_d__Bacteria	p__Actinobacteria	c__Actinomycetia	o__Micrococcales	f__Jonesiaceae	g__Flavimobilis	s__Flavimobilis_soli	98	1.23108e-06	0.577778	1
1267	d__Bacteria	k__unclassified_d__Bacteria	p__Actinobacteria	c__Actinomycetia	o__Micrococcales	f__Microbacteriaceae	g__Agreia	s__Agreia_sp._COWG	24	3.01488e-07	0.111111	1
1268	d__Bacteria	k__unclassified_d__Bacteria	p__Actinobacteria	c__Actinomycetia	o__Micrococcales	f__Microbacteriaceae	g__Agreia	s__Agreia_sp._VKM_Ac-1783	164	2.06017e-06	0.688889	1
1269	d__Bacteria	k__unclassified_d__Bacteria	p__Actinobacteria	c__Actinomycetia	o__Micrococcales	f__Microbacteriaceae	g__Agreia	s__unclassified_g__Agreia	32	4.01984e-07	0.288889	1
1270	d__Bacteria	k__unclassified_d__Bacteria	p__Actinobacteria	c__Actinomycetia	o__Micrococcales	f__Microbacteriaceae	g__Agrococcus	s__Candidatus_Agrococcus_pullicola	98	1.23108e-06	0.6	2
1271	d__Bacteria	k__unclassified_d__Bacteria	p__Actinobacteria	c__Actinomycetia	o__Micrococcales	f__Microbacteriaceae	g__Agromyces	s__Agromyces_albus	942	1.18334e-05	1	4
1272	d__Bacteria	k__unclassified_d__Bacteria	p__Actinobacteria	c__Actinomycetia	o__Micrococcales	f__Microbacteriaceae	g__Agromyces	s__Agromyces_allii	76	9.54713e-07	0.488889	2
1273	d__Bacteria	k__unclassified_d__Bacteria	p__Actinobacteria	c__Actinomycetia	o__Micrococcales	f__Microbacteriaceae	g__Agromyces	s__Agromyces_atrinae	64	8.03968e-07	0.355556	1
1274	d__Bacteria	k__unclassified_d__Bacteria	p__Actinobacteria	c__Actinomycetia	o__Micrococcales	f__Microbacteriaceae	g__Agromyces	s__Agromyces_aureus	26	3.26612e-07	0.244444	1
1275	d__Bacteria	k__unclassified_d__Bacteria	p__Actinobacteria	c__Actinomycetia	o__Micrococcales	f__Microbacteriaceae	g__Agromyces	s__Agromyces_badenianii	844	1.06023e-05	1	10
1276	d__Bacteria	k__unclassified_d__Bacteria	p__Actinobacteria	c__Actinomycetia	o__Micrococcales	f__Microbacteriaceae	g__Agromyces	s__Agromyces_bauzanensis	1116	1.40192e-05	1	11
1277	d__Bacteria	k__unclassified_d__Bacteria	p__Actinobacteria	c__Actinomycetia	o__Micrococcales	f__Microbacteriaceae	g__Agromyces	s__Agromyces_binzhouensis	52	6.53224e-07	0.266667	1
1278	d__Bacteria	k__unclassified_d__Bacteria	p__Actinobacteria	c__Actinomycetia	o__Micrococcales	f__Microbacteriaceae	g__Agromyces	s__Agromyces_cavernae	36	4.52232e-07	0.266667	1
1279	d__Bacteria	k__unclassified_d__Bacteria	p__Actinobacteria	c__Actinomycetia	o__Micrococcales	f__Microbacteriaceae	g__Agromyces	s__Agromyces_flavus	80	1.00496e-06	0.555556	1
1280	d__Bacteria	k__unclassified_d__Bacteria	p__Actinobacteria	c__Actinomycetia	o__Micrococcales	f__Microbacteriaceae	g__Agromyces	s__Agromyces_fucosus	90	1.13058e-06	0.511111	1
1281	d__Bacteria	k__unclassified_d__Bacteria	p__Actinobacteria	c__Actinomycetia	o__Micrococcales	f__Microbacteriaceae	g__Agromyces	s__Agromyces_hippuratus	10	1.2562e-07	0.0888889	1
1282	d__Bacteria	k__unclassified_d__Bacteria	p__Actinobacteria	c__Actinomycetia	o__Micrococcales	f__Microbacteriaceae	g__Agromyces	s__Agromyces_humatus	190	2.38678e-06	0.755556	6
1283	d__Bacteria	k__unclassified_d__Bacteria	p__Actinobacteria	c__Actinomycetia	o__Micrococcales	f__Microbacteriaceae	g__Agromyces	s__Agromyces_humi	82	1.03008e-06	0.488889	2
1284	d__Bacteria	k__unclassified_d__Bacteria	p__Actinobacteria	c__Actinomycetia	o__Micrococcales	f__Microbacteriaceae	g__Agromyces	s__Agromyces_intestinalis	42	5.27604e-07	0.333333	1
1285	d__Bacteria	k__unclassified_d__Bacteria	p__Actinobacteria	c__Actinomycetia	o__Micrococcales	f__Microbacteriaceae	g__Agromyces	s__Agromyces_italicus	30	3.7686e-07	0.222222	1
1286	d__Bacteria	k__unclassified_d__Bacteria	p__Actinobacteria	c__Actinomycetia	o__Micrococcales	f__Microbacteriaceae	g__Agromyces	s__Agromyces_laixinhei	598	7.51208e-06	0.933333	3
1287	d__Bacteria	k__unclassified_d__Bacteria	p__Actinobacteria	c__Actinomycetia	o__Micrococcales	f__Microbacteriaceae	g__Agromyces	s__Agromyces_protaetiae	72	9.04465e-07	0.422222	2
1288	d__Bacteria	k__unclassified_d__Bacteria	p__Actinobacteria	c__Actinomycetia	o__Micrococcales	f__Microbacteriaceae	g__Agromyces	s__Agromyces_ramosus	78	9.79837e-07	0.355556	2
1289	d__Bacteria	k__unclassified_d__Bacteria	p__Actinobacteria	c__Actinomycetia	o__Micrococcales	f__Microbacteriaceae	g__Agromyces	s__Agromyces_sp.	3292	4.13541e-05	1	89
1290	d__Bacteria	k__unclassified_d__Bacteria	p__Actinobacteria	c__Actinomycetia	o__Micrococcales	f__Microbacteriaceae	g__Agromyces	s__Agromyces_sp._CFWR-12	86	1.08033e-06	0.555556	1
1291	d__Bacteria	k__unclassified_d__Bacteria	p__Actinobacteria	c__Actinomycetia	o__Micrococcales	f__Microbacteriaceae	g__Agromyces	s__Agromyces_sp._H17E-10	68	8.54217e-07	0.444444	1
1292	d__Bacteria	k__unclassified_d__Bacteria	p__Actinobacteria	c__Actinomycetia	o__Micrococcales	f__Microbacteriaceae	g__Agromyces	s__Agromyces_sp._H66	76	9.54713e-07	0.466667	3
1293	d__Bacteria	k__unclassified_d__Bacteria	p__Actinobacteria	c__Actinomycetia	o__Micrococcales	f__Microbacteriaceae	g__Agromyces	s__Agromyces_sp._Leaf222	60	7.5372e-07	0.422222	1
1294	d__Bacteria	k__unclassified_d__Bacteria	p__Actinobacteria	c__Actinomycetia	o__Micrococcales	f__Microbacteriaceae	g__Agromyces	s__Agromyces_sp._MMS17-SY077	22	2.76364e-07	0.177778	1
1295	d__Bacteria	k__unclassified_d__Bacteria	p__Actinobacteria	c__Actinomycetia	o__Micrococcales	f__Microbacteriaceae	g__Agromyces	s__Agromyces_sp._Marseille-P2726	16	2.00992e-07	0.133333	1
1296	d__Bacteria	k__unclassified_d__Bacteria	p__Actinobacteria	c__Actinomycetia	o__Micrococcales	f__Microbacteriaceae	g__Agromyces	s__Agromyces_sp._Root81	300	3.7686e-06	0.933333	5
1297	d__Bacteria	k__unclassified_d__Bacteria	p__Actinobacteria	c__Actinomycetia	o__Micrococcales	f__Microbacteriaceae	g__Agromyces	s__Agromyces_sp._Soil535	2836	3.56259e-05	1	24
1298	d__Bacteria	k__unclassified_d__Bacteria	p__Actinobacteria	c__Actinomycetia	o__Micrococcales	f__Microbacteriaceae	g__Agromyces	s__Agromyces_subbeticus	74	9.29589e-07	0.488889	2
1299	d__Bacteria	k__unclassified_d__Bacteria	p__Actinobacteria	c__Actinomycetia	o__Micrococcales	f__Microbacteriaceae	g__Agromyces	s__Agromyces_terreus	238	2.98976e-06	0.733333	2
1300	d__Bacteria	k__unclassified_d__Bacteria	p__Actinobacteria	c__Actinomycetia	o__Micrococcales	f__Microbacteriaceae	g__Alpinimonas	s__Alpinimonas_psychrophila	46	5.77852e-07	0.333333	1
1301	d__Bacteria	k__unclassified_d__Bacteria	p__Actinobacteria	c__Actinomycetia	o__Micrococcales	f__Microbacteriaceae	g__Amnibacterium	s__Amnibacterium_flavum	22	2.76364e-07	0.111111	1
1302	d__Bacteria	k__unclassified_d__Bacteria	p__Actinobacteria	c__Actinomycetia	o__Micrococcales	f__Microbacteriaceae	g__Clavibacter	s__Clavibacter_michiganensis	34	4.27108e-07	0.311111	2
1303	d__Bacteria	k__unclassified_d__Bacteria	p__Actinobacteria	c__Actinomycetia	o__Micrococcales	f__Microbacteriaceae	g__Clavibacter	s__Clavibacter_zhangzhiyongii	4	5.0248e-08	0.0222222	1
1304	d__Bacteria	k__unclassified_d__Bacteria	p__Actinobacteria	c__Actinomycetia	o__Micrococcales	f__Microbacteriaceae	g__Conyzicola	s__Conyzicola_nivalis	40	5.0248e-07	0.222222	1
1305	d__Bacteria	k__unclassified_d__Bacteria	p__Actinobacteria	c__Actinomycetia	o__Micrococcales	f__Microbacteriaceae	g__Cryobacterium	s__Cryobacterium_arcticum	156	1.95967e-06	0.866667	3
1306	d__Bacteria	k__unclassified_d__Bacteria	p__Actinobacteria	c__Actinomycetia	o__Micrococcales	f__Microbacteriaceae	g__Cryobacterium	s__Cryobacterium_aureum	94	1.18083e-06	0.622222	1
1307	d__Bacteria	k__unclassified_d__Bacteria	p__Actinobacteria	c__Actinomycetia	o__Micrococcales	f__Microbacteriaceae	g__Cryobacterium	s__Cryobacterium_melibiosiphilum	78	9.79837e-07	0.422222	1
1308	d__Bacteria	k__unclassified_d__Bacteria	p__Actinobacteria	c__Actinomycetia	o__Micrococcales	f__Microbacteriaceae	g__Cryobacterium	s__Cryobacterium_psychrophilum	328	4.12034e-06	0.888889	2
1309	d__Bacteria	k__unclassified_d__Bacteria	p__Actinobacteria	c__Actinomycetia	o__Micrococcales	f__Microbacteriaceae	g__Cryobacterium	s__Cryobacterium_sp._HLT2-28	176	2.21091e-06	0.711111	3
1310	d__Bacteria	k__unclassified_d__Bacteria	p__Actinobacteria	c__Actinomycetia	o__Micrococcales	f__Microbacteriaceae	g__Cryobacterium	s__Cryobacterium_sp._Hh14	112	1.40694e-06	0.488889	3
1311	d__Bacteria	k__unclassified_d__Bacteria	p__Actinobacteria	c__Actinomycetia	o__Micrococcales	f__Microbacteriaceae	g__Cryobacterium	s__Cryobacterium_sp._Hh4	98	1.23108e-06	0.377778	2
1312	d__Bacteria	k__unclassified_d__Bacteria	p__Actinobacteria	c__Actinomycetia	o__Micrococcales	f__Microbacteriaceae	g__Cryobacterium	s__Cryobacterium_sp._MLB-32	222	2.78877e-06	0.866667	4
1313	d__Bacteria	k__unclassified_d__Bacteria	p__Actinobacteria	c__Actinomycetia	o__Micrococcales	f__Microbacteriaceae	g__Cryobacterium	s__Cryobacterium_sp._MP_M3	70	8.79341e-07	0.466667	2
1314	d__Bacteria	k__unclassified_d__Bacteria	p__Actinobacteria	c__Actinomycetia	o__Micrococcales	f__Microbacteriaceae	g__Cryobacterium	s__Cryobacterium_sp._N22	3422	4.29872e-05	1	39
1315	d__Bacteria	k__unclassified_d__Bacteria	p__Actinobacteria	c__Actinomycetia	o__Micrococcales	f__Microbacteriaceae	g__Cryobacterium	s__Cryobacterium_sp._RHLT2-21	40	5.0248e-07	0.288889	1
1316	d__Bacteria	k__unclassified_d__Bacteria	p__Actinobacteria	c__Actinomycetia	o__Micrococcales	f__Microbacteriaceae	g__Cryobacterium	s__Cryobacterium_sp._SO1	10	1.2562e-07	0.0888889	1
1317	d__Bacteria	k__unclassified_d__Bacteria	p__Actinobacteria	c__Actinomycetia	o__Micrococcales	f__Microbacteriaceae	g__Cryobacterium	s__Cryobacterium_sp._Sr39	938	1.17832e-05	0.977778	10
1318	d__Bacteria	k__unclassified_d__Bacteria	p__Actinobacteria	c__Actinomycetia	o__Micrococcales	f__Microbacteriaceae	g__Cryobacterium	s__Cryobacterium_sp._Sr8	330	4.14546e-06	0.866667	3
1319	d__Bacteria	k__unclassified_d__Bacteria	p__Actinobacteria	c__Actinomycetia	o__Micrococcales	f__Microbacteriaceae	g__Cryobacterium	s__Cryobacterium_sp._TMS1-13-1	112	1.40694e-06	0.511111	1
1320	d__Bacteria	k__unclassified_d__Bacteria	p__Actinobacteria	c__Actinomycetia	o__Micrococcales	f__Microbacteriaceae	g__Cryobacterium	s__Cryobacterium_sp._TMT1-1	16	2.00992e-07	0.0666667	1
1321	d__Bacteria	k__unclassified_d__Bacteria	p__Actinobacteria	c__Actinomycetia	o__Micrococcales	f__Microbacteriaceae	g__Cryobacterium	s__Cryobacterium_sp._TMT1-19	94	1.18083e-06	0.6	1
1322	d__Bacteria	k__unclassified_d__Bacteria	p__Actinobacteria	c__Actinomycetia	o__Micrococcales	f__Microbacteriaceae	g__Cryobacterium	s__Cryobacterium_sp._TMT1-2-2	216	2.71339e-06	0.733333	1
1323	d__Bacteria	k__unclassified_d__Bacteria	p__Actinobacteria	c__Actinomycetia	o__Micrococcales	f__Microbacteriaceae	g__Cryobacterium	s__Cryobacterium_sp._TMT1-21	248	3.11538e-06	0.533333	1
1324	d__Bacteria	k__unclassified_d__Bacteria	p__Actinobacteria	c__Actinomycetia	o__Micrococcales	f__Microbacteriaceae	g__Cryobacterium	s__Cryobacterium_sp._TMT2-23	56	7.03472e-07	0.466667	1
1325	d__Bacteria	k__unclassified_d__Bacteria	p__Actinobacteria	c__Actinomycetia	o__Micrococcales	f__Microbacteriaceae	g__Cryobacterium	s__Cryobacterium_sp._TmT2-48-2	32	4.01984e-07	0.0888889	1
1326	d__Bacteria	k__unclassified_d__Bacteria	p__Actinobacteria	c__Actinomycetia	o__Micrococcales	f__Microbacteriaceae	g__Cryobacterium	s__Cryobacterium_sp._Y11	426	5.35142e-06	0.8	5
1327	d__Bacteria	k__unclassified_d__Bacteria	p__Actinobacteria	c__Actinomycetia	o__Micrococcales	f__Microbacteriaceae	g__Cryobacterium	s__Cryobacterium_sp._Y50	236	2.96463e-06	0.711111	2
1328	d__Bacteria	k__unclassified_d__Bacteria	p__Actinobacteria	c__Actinomycetia	o__Micrococcales	f__Microbacteriaceae	g__Cryobacterium	s__Cryobacterium_sp._ZS14-85	42	5.27604e-07	0.355556	1
1329	d__Bacteria	k__unclassified_d__Bacteria	p__Actinobacteria	c__Actinomycetia	o__Micrococcales	f__Microbacteriaceae	g__Cryobacterium	s__Cryobacterium_tepidiphilum	1152	1.44714e-05	0.977778	3
1330	d__Bacteria	k__unclassified_d__Bacteria	p__Actinobacteria	c__Actinomycetia	o__Micrococcales	f__Microbacteriaceae	g__Cryobacterium	s__Cryobacterium_zongtaii	174	2.18579e-06	0.822222	4
1331	d__Bacteria	k__unclassified_d__Bacteria	p__Actinobacteria	c__Actinomycetia	o__Micrococcales	f__Microbacteriaceae	g__Cryobacterium	s__unclassified_g__Cryobacterium	402	5.04993e-06	0.888889	4
1332	d__Bacteria	k__unclassified_d__Bacteria	p__Actinobacteria	c__Actinomycetia	o__Micrococcales	f__Microbacteriaceae	g__Curtobacterium	s__Curtobacterium_sp._ER1/6	28	3.51736e-07	0.133333	1
1333	d__Bacteria	k__unclassified_d__Bacteria	p__Actinobacteria	c__Actinomycetia	o__Micrococcales	f__Microbacteriaceae	g__Curtobacterium	s__Curtobacterium_sp._Leaf183	10	1.2562e-07	0.0888889	1
1334	d__Bacteria	k__unclassified_d__Bacteria	p__Actinobacteria	c__Actinomycetia	o__Micrococcales	f__Microbacteriaceae	g__Curtobacterium	s__Curtobacterium_sp._PhB130	36	4.52232e-07	0.222222	2
1335	d__Bacteria	k__unclassified_d__Bacteria	p__Actinobacteria	c__Actinomycetia	o__Micrococcales	f__Microbacteriaceae	g__Curtobacterium	s__unclassified_g__Curtobacterium	12	1.50744e-07	0.111111	1
1336	d__Bacteria	k__unclassified_d__Bacteria	p__Actinobacteria	c__Actinomycetia	o__Micrococcales	f__Microbacteriaceae	g__Diaminobutyricibacter	s__Diaminobutyricibacter_tongyongensis	1028	1.29137e-05	1	8
1337	d__Bacteria	k__unclassified_d__Bacteria	p__Actinobacteria	c__Actinomycetia	o__Micrococcales	f__Microbacteriaceae	g__Diaminobutyricimonas	s__Diaminobutyricimonas_aerilata	16	2.00992e-07	0.111111	1
1338	d__Bacteria	k__unclassified_d__Bacteria	p__Actinobacteria	c__Actinomycetia	o__Micrococcales	f__Microbacteriaceae	g__Diaminobutyricimonas	s__Diaminobutyricimonas_sp._LJ205	32	4.01984e-07	0.2	1
1339	d__Bacteria	k__unclassified_d__Bacteria	p__Actinobacteria	c__Actinomycetia	o__Micrococcales	f__Microbacteriaceae	g__Diaminobutyricimonas	s__Diaminobutyricimonas_sp._TR449	96	1.20595e-06	0.622222	3
1340	d__Bacteria	k__unclassified_d__Bacteria	p__Actinobacteria	c__Actinomycetia	o__Micrococcales	f__Microbacteriaceae	g__Diaminobutyricimonas	s__unclassified_g__Diaminobutyricimonas	586	7.36134e-06	0.888889	3
1341	d__Bacteria	k__unclassified_d__Bacteria	p__Actinobacteria	c__Actinomycetia	o__Micrococcales	f__Microbacteriaceae	g__Frigoribacterium	s__Frigoribacterium_sp._CFBP_8759	246	3.09025e-06	0.777778	1
1342	d__Bacteria	k__unclassified_d__Bacteria	p__Actinobacteria	c__Actinomycetia	o__Micrococcales	f__Microbacteriaceae	g__Frigoribacterium	s__Frigoribacterium_sp._CG_9.8	78	9.79837e-07	0.533333	1
1343	d__Bacteria	k__unclassified_d__Bacteria	p__Actinobacteria	c__Actinomycetia	o__Micrococcales	f__Microbacteriaceae	g__Frigoribacterium	s__Frigoribacterium_sp._PhB160	108	1.3567e-06	0.533333	1
1344	d__Bacteria	k__unclassified_d__Bacteria	p__Actinobacteria	c__Actinomycetia	o__Micrococcales	f__Microbacteriaceae	g__Frigoribacterium	s__unclassified_g__Frigoribacterium	42	5.27604e-07	0.288889	1
1345	d__Bacteria	k__unclassified_d__Bacteria	p__Actinobacteria	c__Actinomycetia	o__Micrococcales	f__Microbacteriaceae	g__Frondihabitans	s__unclassified_g__Frondihabitans	30	3.7686e-07	0.222222	1
1346	d__Bacteria	k__unclassified_d__Bacteria	p__Actinobacteria	c__Actinomycetia	o__Micrococcales	f__Microbacteriaceae	g__Galbitalea	s__Galbitalea_soli	14	1.75868e-07	0.133333	1
1347	d__Bacteria	k__unclassified_d__Bacteria	p__Actinobacteria	c__Actinomycetia	o__Micrococcales	f__Microbacteriaceae	g__Glaciibacter	s__Glaciibacter_flavus	10	1.2562e-07	0.0666667	1
1348	d__Bacteria	k__unclassified_d__Bacteria	p__Actinobacteria	c__Actinomycetia	o__Micrococcales	f__Microbacteriaceae	g__Glaciibacter	s__Glaciibacter_superstes	602	7.56233e-06	0.844444	7
1349	d__Bacteria	k__unclassified_d__Bacteria	p__Actinobacteria	c__Actinomycetia	o__Micrococcales	f__Microbacteriaceae	g__Glaciihabitans	s__Glaciihabitans_sp._INWT7	178	2.23604e-06	0.755556	4
1350	d__Bacteria	k__unclassified_d__Bacteria	p__Actinobacteria	c__Actinomycetia	o__Micrococcales	f__Microbacteriaceae	g__Glaciihabitans	s__Glaciihabitans_sp._dw_435	48	6.02976e-07	0.266667	1
1351	d__Bacteria	k__unclassified_d__Bacteria	p__Actinobacteria	c__Actinomycetia	o__Micrococcales	f__Microbacteriaceae	g__Glaciihabitans	s__Glaciihabitans_tibetensis	904	1.13561e-05	1	14
1352	d__Bacteria	k__unclassified_d__Bacteria	p__Actinobacteria	c__Actinomycetia	o__Micrococcales	f__Microbacteriaceae	g__Gryllotalpicola	s__Gryllotalpicola_protaetiae	12	1.50744e-07	0.111111	1
1353	d__Bacteria	k__unclassified_d__Bacteria	p__Actinobacteria	c__Actinomycetia	o__Micrococcales	f__Microbacteriaceae	g__Herbiconiux	s__Herbiconiux_sp._L3-i23	50	6.281e-07	0.377778	1
1354	d__Bacteria	k__unclassified_d__Bacteria	p__Actinobacteria	c__Actinomycetia	o__Micrococcales	f__Microbacteriaceae	g__Herbiconiux	s__Herbiconiux_sp._SALV-R1	76	9.54713e-07	0.577778	1
1355	d__Bacteria	k__unclassified_d__Bacteria	p__Actinobacteria	c__Actinomycetia	o__Micrococcales	f__Microbacteriaceae	g__Homoserinimonas	s__Homoserinimonas_sp._OAct_916	110	1.38182e-06	0.577778	2
1356	d__Bacteria	k__unclassified_d__Bacteria	p__Actinobacteria	c__Actinomycetia	o__Micrococcales	f__Microbacteriaceae	g__Humibacter	s__Humibacter_albus	128	1.60794e-06	0.488889	1
1357	d__Bacteria	k__unclassified_d__Bacteria	p__Actinobacteria	c__Actinomycetia	o__Micrococcales	f__Microbacteriaceae	g__Lacisediminihabitans	s__Lacisediminihabitans_changchengi	18	2.26116e-07	0.133333	1
1358	d__Bacteria	k__unclassified_d__Bacteria	p__Actinobacteria	c__Actinomycetia	o__Micrococcales	f__Microbacteriaceae	g__Lacisediminihabitans	s__Lacisediminihabitans_profunda	708	8.8939e-06	0.977778	4
1359	d__Bacteria	k__unclassified_d__Bacteria	p__Actinobacteria	c__Actinomycetia	o__Micrococcales	f__Microbacteriaceae	g__Leifsonia	s__Leifsonia_aquatica	48	6.02976e-07	0.377778	1
1360	d__Bacteria	k__unclassified_d__Bacteria	p__Actinobacteria	c__Actinomycetia	o__Micrococcales	f__Microbacteriaceae	g__Leifsonia	s__Leifsonia_flava	108	1.3567e-06	0.6	4
1361	d__Bacteria	k__unclassified_d__Bacteria	p__Actinobacteria	c__Actinomycetia	o__Micrococcales	f__Microbacteriaceae	g__Leifsonia	s__Leifsonia_poae	104	1.30645e-06	0.555556	3
1362	d__Bacteria	k__unclassified_d__Bacteria	p__Actinobacteria	c__Actinomycetia	o__Micrococcales	f__Microbacteriaceae	g__Leifsonia	s__Leifsonia_psychrotolerans	52	6.53224e-07	0.4	1
1363	d__Bacteria	k__unclassified_d__Bacteria	p__Actinobacteria	c__Actinomycetia	o__Micrococcales	f__Microbacteriaceae	g__Leifsonia	s__Leifsonia_sp.	336	4.22083e-06	0.955556	5
1364	d__Bacteria	k__unclassified_d__Bacteria	p__Actinobacteria	c__Actinomycetia	o__Micrococcales	f__Microbacteriaceae	g__Leifsonia	s__Leifsonia_sp._AK011	60	7.5372e-07	0.422222	2
1365	d__Bacteria	k__unclassified_d__Bacteria	p__Actinobacteria	c__Actinomycetia	o__Micrococcales	f__Microbacteriaceae	g__Leifsonia	s__Leifsonia_sp._Leaf336	112	1.40694e-06	0.644444	1
1366	d__Bacteria	k__unclassified_d__Bacteria	p__Actinobacteria	c__Actinomycetia	o__Micrococcales	f__Microbacteriaceae	g__Leifsonia	s__Leifsonia_sp._Root112D2	80	1.00496e-06	0.422222	1
1367	d__Bacteria	k__unclassified_d__Bacteria	p__Actinobacteria	c__Actinomycetia	o__Micrococcales	f__Microbacteriaceae	g__Leifsonia	s__Leifsonia_sp._ZF2019	6	7.5372e-08	0.0444444	1
1368	d__Bacteria	k__unclassified_d__Bacteria	p__Actinobacteria	c__Actinomycetia	o__Micrococcales	f__Microbacteriaceae	g__Leifsonia	s__Leifsonia_sp._ku-ls	40	5.0248e-07	0.266667	1
1369	d__Bacteria	k__unclassified_d__Bacteria	p__Actinobacteria	c__Actinomycetia	o__Micrococcales	f__Microbacteriaceae	g__Leifsonia	s__unclassified_g__Leifsonia	114	1.43207e-06	0.733333	4
1370	d__Bacteria	k__unclassified_d__Bacteria	p__Actinobacteria	c__Actinomycetia	o__Micrococcales	f__Microbacteriaceae	g__Leucobacter	s__Leucobacter_sp._Ag1	18	2.26116e-07	0.155556	1
1371	d__Bacteria	k__unclassified_d__Bacteria	p__Actinobacteria	c__Actinomycetia	o__Micrococcales	f__Microbacteriaceae	g__Leucobacter	s__Leucobacter_sp._OLES1	54	6.78348e-07	0.444444	1
1372	d__Bacteria	k__unclassified_d__Bacteria	p__Actinobacteria	c__Actinomycetia	o__Micrococcales	f__Microbacteriaceae	g__Lysinibacter	s__Lysinibacter_cavernae	12	1.50744e-07	0.133333	1
1373	d__Bacteria	k__unclassified_d__Bacteria	p__Actinobacteria	c__Actinomycetia	o__Micrococcales	f__Microbacteriaceae	g__Marisediminicola	s__Marisediminicola_antarctica	118	1.48232e-06	0.555556	1
1374	d__Bacteria	k__unclassified_d__Bacteria	p__Actinobacteria	c__Actinomycetia	o__Micrococcales	f__Microbacteriaceae	g__Microbacterium	s__Microbacterium_agarici	12	1.50744e-07	0.0444444	1
1375	d__Bacteria	k__unclassified_d__Bacteria	p__Actinobacteria	c__Actinomycetia	o__Micrococcales	f__Microbacteriaceae	g__Microbacterium	s__Microbacterium_album	52	6.53224e-07	0.333333	1
1376	d__Bacteria	k__unclassified_d__Bacteria	p__Actinobacteria	c__Actinomycetia	o__Micrococcales	f__Microbacteriaceae	g__Microbacterium	s__Microbacterium_aoyamense	46	5.77852e-07	0.288889	1
1377	d__Bacteria	k__unclassified_d__Bacteria	p__Actinobacteria	c__Actinomycetia	o__Micrococcales	f__Microbacteriaceae	g__Microbacterium	s__Microbacterium_aurum	60	7.5372e-07	0.422222	2
1378	d__Bacteria	k__unclassified_d__Bacteria	p__Actinobacteria	c__Actinomycetia	o__Micrococcales	f__Microbacteriaceae	g__Microbacterium	s__Microbacterium_caowuchunii	22	2.76364e-07	0.2	1
1379	d__Bacteria	k__unclassified_d__Bacteria	p__Actinobacteria	c__Actinomycetia	o__Micrococcales	f__Microbacteriaceae	g__Microbacterium	s__Microbacterium_enclense	54	6.78348e-07	0.488889	2
1380	d__Bacteria	k__unclassified_d__Bacteria	p__Actinobacteria	c__Actinomycetia	o__Micrococcales	f__Microbacteriaceae	g__Microbacterium	s__Microbacterium_esteraromaticum	22	2.76364e-07	0.177778	1
1381	d__Bacteria	k__unclassified_d__Bacteria	p__Actinobacteria	c__Actinomycetia	o__Micrococcales	f__Microbacteriaceae	g__Microbacterium	s__Microbacterium_flavescens	62	7.78844e-07	0.466667	2
1382	d__Bacteria	k__unclassified_d__Bacteria	p__Actinobacteria	c__Actinomycetia	o__Micrococcales	f__Microbacteriaceae	g__Microbacterium	s__Microbacterium_immunditiarum	100	1.2562e-06	0.511111	1
1383	d__Bacteria	k__unclassified_d__Bacteria	p__Actinobacteria	c__Actinomycetia	o__Micrococcales	f__Microbacteriaceae	g__Microbacterium	s__Microbacterium_invictum	62	7.78844e-07	0.444444	2
1384	d__Bacteria	k__unclassified_d__Bacteria	p__Actinobacteria	c__Actinomycetia	o__Micrococcales	f__Microbacteriaceae	g__Microbacterium	s__Microbacterium_luticocti	52	6.53224e-07	0.333333	2
1385	d__Bacteria	k__unclassified_d__Bacteria	p__Actinobacteria	c__Actinomycetia	o__Micrococcales	f__Microbacteriaceae	g__Microbacterium	s__Microbacterium_oleivorans	60	7.5372e-07	0.355556	1
1386	d__Bacteria	k__unclassified_d__Bacteria	p__Actinobacteria	c__Actinomycetia	o__Micrococcales	f__Microbacteriaceae	g__Microbacterium	s__Microbacterium_oryzae	18	2.26116e-07	0.177778	1
1387	d__Bacteria	k__unclassified_d__Bacteria	p__Actinobacteria	c__Actinomycetia	o__Micrococcales	f__Microbacteriaceae	g__Microbacterium	s__Microbacterium_protaetiae	88	1.10546e-06	0.488889	1
1388	d__Bacteria	k__unclassified_d__Bacteria	p__Actinobacteria	c__Actinomycetia	o__Micrococcales	f__Microbacteriaceae	g__Microbacterium	s__Microbacterium_saperdae	54	6.78348e-07	0.311111	1
1389	d__Bacteria	k__unclassified_d__Bacteria	p__Actinobacteria	c__Actinomycetia	o__Micrococcales	f__Microbacteriaceae	g__Microbacterium	s__Microbacterium_sp.	818	1.02757e-05	1	27
1390	d__Bacteria	k__unclassified_d__Bacteria	p__Actinobacteria	c__Actinomycetia	o__Micrococcales	f__Microbacteriaceae	g__Microbacterium	s__Microbacterium_sp._13-71-7	4	5.0248e-08	0.0444444	1
1391	d__Bacteria	k__unclassified_d__Bacteria	p__Actinobacteria	c__Actinomycetia	o__Micrococcales	f__Microbacteriaceae	g__Microbacterium	s__Microbacterium_sp._14-71-5	212	2.66315e-06	0.844444	3
1392	d__Bacteria	k__unclassified_d__Bacteria	p__Actinobacteria	c__Actinomycetia	o__Micrococcales	f__Microbacteriaceae	g__Microbacterium	s__Microbacterium_sp._B24	40	5.0248e-07	0.311111	1
1393	d__Bacteria	k__unclassified_d__Bacteria	p__Actinobacteria	c__Actinomycetia	o__Micrococcales	f__Microbacteriaceae	g__Microbacterium	s__Microbacterium_sp._B35-04	376	4.72331e-06	0.955556	2
1394	d__Bacteria	k__unclassified_d__Bacteria	p__Actinobacteria	c__Actinomycetia	o__Micrococcales	f__Microbacteriaceae	g__Microbacterium	s__Microbacterium_sp._B35-30	1700	2.13554e-05	1	30
1395	d__Bacteria	k__unclassified_d__Bacteria	p__Actinobacteria	c__Actinomycetia	o__Micrococcales	f__Microbacteriaceae	g__Microbacterium	s__Microbacterium_sp._Bi128	4272	5.36649e-05	1	60
1396	d__Bacteria	k__unclassified_d__Bacteria	p__Actinobacteria	c__Actinomycetia	o__Micrococcales	f__Microbacteriaceae	g__Microbacterium	s__Microbacterium_sp._CCH5-D1	126	1.58281e-06	0.666667	2
1397	d__Bacteria	k__unclassified_d__Bacteria	p__Actinobacteria	c__Actinomycetia	o__Micrococcales	f__Microbacteriaceae	g__Microbacterium	s__Microbacterium_sp._CFH_31415	122	1.53256e-06	0.666667	1
1398	d__Bacteria	k__unclassified_d__Bacteria	p__Actinobacteria	c__Actinomycetia	o__Micrococcales	f__Microbacteriaceae	g__Microbacterium	s__Microbacterium_sp._CJ77	16	2.00992e-07	0.155556	1
1399	d__Bacteria	k__unclassified_d__Bacteria	p__Actinobacteria	c__Actinomycetia	o__Micrococcales	f__Microbacteriaceae	g__Microbacterium	s__Microbacterium_sp._Gd_4-13	124	1.55769e-06	0.777778	1
1400	d__Bacteria	k__unclassified_d__Bacteria	p__Actinobacteria	c__Actinomycetia	o__Micrococcales	f__Microbacteriaceae	g__Microbacterium	s__Microbacterium_sp._HSID17254	162	2.03505e-06	0.755556	3
1401	d__Bacteria	k__unclassified_d__Bacteria	p__Actinobacteria	c__Actinomycetia	o__Micrococcales	f__Microbacteriaceae	g__Microbacterium	s__Microbacterium_sp._MYb45	98	1.23108e-06	0.577778	2
1402	d__Bacteria	k__unclassified_d__Bacteria	p__Actinobacteria	c__Actinomycetia	o__Micrococcales	f__Microbacteriaceae	g__Microbacterium	s__Microbacterium_sp._RURRCA19A	68	8.54217e-07	0.4	1
1403	d__Bacteria	k__unclassified_d__Bacteria	p__Actinobacteria	c__Actinomycetia	o__Micrococcales	f__Microbacteriaceae	g__Microbacterium	s__Microbacterium_sp._Root180	90	1.13058e-06	0.333333	1
1404	d__Bacteria	k__unclassified_d__Bacteria	p__Actinobacteria	c__Actinomycetia	o__Micrococcales	f__Microbacteriaceae	g__Microbacterium	s__Microbacterium_sp._Root61	48	6.02976e-07	0.333333	1
1405	d__Bacteria	k__unclassified_d__Bacteria	p__Actinobacteria	c__Actinomycetia	o__Micrococcales	f__Microbacteriaceae	g__Microbacterium	s__Microbacterium_sp._SLBN-154	8	1.00496e-07	0.0666667	1
1406	d__Bacteria	k__unclassified_d__Bacteria	p__Actinobacteria	c__Actinomycetia	o__Micrococcales	f__Microbacteriaceae	g__Microbacterium	s__Microbacterium_sp._SS28	256	3.21587e-06	0.888889	2
1407	d__Bacteria	k__unclassified_d__Bacteria	p__Actinobacteria	c__Actinomycetia	o__Micrococcales	f__Microbacteriaceae	g__Microbacterium	s__Microbacterium_sp._SUBG005	22	2.76364e-07	0.177778	1
1408	d__Bacteria	k__unclassified_d__Bacteria	p__Actinobacteria	c__Actinomycetia	o__Micrococcales	f__Microbacteriaceae	g__Microbacterium	s__Microbacterium_sp._SYP-A9085	152	1.90943e-06	0.8	2
1409	d__Bacteria	k__unclassified_d__Bacteria	p__Actinobacteria	c__Actinomycetia	o__Micrococcales	f__Microbacteriaceae	g__Microbacterium	s__Microbacterium_sp._cf046	498	6.25588e-06	0.977778	10
1410	d__Bacteria	k__unclassified_d__Bacteria	p__Actinobacteria	c__Actinomycetia	o__Micrococcales	f__Microbacteriaceae	g__Microbacterium	s__Microbacterium_sp._zg.B48	234	2.93951e-06	0.866667	2
1411	d__Bacteria	k__unclassified_d__Bacteria	p__Actinobacteria	c__Actinomycetia	o__Micrococcales	f__Microbacteriaceae	g__Microbacterium	s__Microbacterium_sp._zg.Y909	18	2.26116e-07	0.133333	1
1412	d__Bacteria	k__unclassified_d__Bacteria	p__Actinobacteria	c__Actinomycetia	o__Micrococcales	f__Microbacteriaceae	g__Microbacterium	s__Microbacterium_sulfonylureivorans	20	2.5124e-07	0.111111	1
1413	d__Bacteria	k__unclassified_d__Bacteria	p__Actinobacteria	c__Actinomycetia	o__Micrococcales	f__Microbacteriaceae	g__Microbacterium	s__Microbacterium_thalassium	28	3.51736e-07	0.222222	1
1414	d__Bacteria	k__unclassified_d__Bacteria	p__Actinobacteria	c__Actinomycetia	o__Micrococcales	f__Microbacteriaceae	g__Microbacterium	s__Microbacterium_trichothecenolyticum	656	8.24068e-06	1	5
1415	d__Bacteria	k__unclassified_d__Bacteria	p__Actinobacteria	c__Actinomycetia	o__Micrococcales	f__Microbacteriaceae	g__Microbacterium	s__Microbacterium_ulmi	346	4.34645e-06	0.866667	3
1416	d__Bacteria	k__unclassified_d__Bacteria	p__Actinobacteria	c__Actinomycetia	o__Micrococcales	f__Microbacteriaceae	g__Microbacterium	s__Microbacterium_yannicii	20	2.5124e-07	0.177778	1
1417	d__Bacteria	k__unclassified_d__Bacteria	p__Actinobacteria	c__Actinomycetia	o__Micrococcales	f__Microbacteriaceae	g__Microbacterium	s__unclassified_g__Microbacterium	298	3.74348e-06	0.777778	5
1418	d__Bacteria	k__unclassified_d__Bacteria	p__Actinobacteria	c__Actinomycetia	o__Micrococcales	f__Microbacteriaceae	g__Microterricola	s__Microterricola_viridarii	34	4.27108e-07	0.288889	1
1419	d__Bacteria	k__unclassified_d__Bacteria	p__Actinobacteria	c__Actinomycetia	o__Micrococcales	f__Microbacteriaceae	g__Mycetocola	s__Mycetocola_miduiensis	38	4.77356e-07	0.155556	1
1420	d__Bacteria	k__unclassified_d__Bacteria	p__Actinobacteria	c__Actinomycetia	o__Micrococcales	f__Microbacteriaceae	g__Mycetocola	s__Mycetocola_zhadangensis	20	2.5124e-07	0.2	2
1421	d__Bacteria	k__unclassified_d__Bacteria	p__Actinobacteria	c__Actinomycetia	o__Micrococcales	f__Microbacteriaceae	g__Naasia	s__Naasia_sp._SYSU_D00948	258	3.241e-06	0.844444	3
1422	d__Bacteria	k__unclassified_d__Bacteria	p__Actinobacteria	c__Actinomycetia	o__Micrococcales	f__Microbacteriaceae	g__Okibacterium	s__Okibacterium_fritillariae	48	6.02976e-07	0.4	1
1423	d__Bacteria	k__unclassified_d__Bacteria	p__Actinobacteria	c__Actinomycetia	o__Micrococcales	f__Microbacteriaceae	g__Planctomonas	s__Planctomonas_sp._JC2975	354	4.44695e-06	0.888889	5
1424	d__Bacteria	k__unclassified_d__Bacteria	p__Actinobacteria	c__Actinomycetia	o__Micrococcales	f__Microbacteriaceae	g__Pontimonas	s__Pontimonas_sp.	32	4.01984e-07	0.288889	1
1425	d__Bacteria	k__unclassified_d__Bacteria	p__Actinobacteria	c__Actinomycetia	o__Micrococcales	f__Microbacteriaceae	g__Protaetiibacter	s__Protaetiibacter_intestinalis	18	2.26116e-07	0.133333	1
1426	d__Bacteria	k__unclassified_d__Bacteria	p__Actinobacteria	c__Actinomycetia	o__Micrococcales	f__Microbacteriaceae	g__Protaetiibacter	s__Protaetiibacter_larvae	130	1.63306e-06	0.511111	1
1427	d__Bacteria	k__unclassified_d__Bacteria	p__Actinobacteria	c__Actinomycetia	o__Micrococcales	f__Microbacteriaceae	g__Pseudolysinimonas	s__Pseudolysinimonas_yzui	20	2.5124e-07	0.111111	1
1428	d__Bacteria	k__unclassified_d__Bacteria	p__Actinobacteria	c__Actinomycetia	o__Micrococcales	f__Microbacteriaceae	g__Rathayibacter	s__Rathayibacter_sp._AY1D7	16	2.00992e-07	0.133333	1
1429	d__Bacteria	k__unclassified_d__Bacteria	p__Actinobacteria	c__Actinomycetia	o__Micrococcales	f__Microbacteriaceae	g__Rathayibacter	s__Rathayibacter_sp._AY1H3	32	4.01984e-07	0.222222	1
1430	d__Bacteria	k__unclassified_d__Bacteria	p__Actinobacteria	c__Actinomycetia	o__Micrococcales	f__Microbacteriaceae	g__Rathayibacter	s__Rathayibacter_sp._SD072	68	8.54217e-07	0.355556	1
1431	d__Bacteria	k__unclassified_d__Bacteria	p__Actinobacteria	c__Actinomycetia	o__Micrococcales	f__Microbacteriaceae	g__Rathayibacter	s__Rathayibacter_sp._ZW_T2_19	146	1.83405e-06	0.711111	2
1432	d__Bacteria	k__unclassified_d__Bacteria	p__Actinobacteria	c__Actinomycetia	o__Micrococcales	f__Microbacteriaceae	g__Rathayibacter	s__unclassified_g__Rathayibacter	266	3.34149e-06	0.955556	2
1433	d__Bacteria	k__unclassified_d__Bacteria	p__Actinobacteria	c__Actinomycetia	o__Micrococcales	f__Microbacteriaceae	g__Rhodoglobus	s__Rhodoglobus_vestalii	24	3.01488e-07	0.155556	1
1434	d__Bacteria	k__unclassified_d__Bacteria	p__Actinobacteria	c__Actinomycetia	o__Micrococcales	f__Microbacteriaceae	g__Rhodoluna	s__Rhodoluna_sp.	46	5.77852e-07	0.4	2
1435	d__Bacteria	k__unclassified_d__Bacteria	p__Actinobacteria	c__Actinomycetia	o__Micrococcales	f__Microbacteriaceae	g__Salinibacterium	s__Salinibacterium_sp.	2054	2.58024e-05	1	50
1436	d__Bacteria	k__unclassified_d__Bacteria	p__Actinobacteria	c__Actinomycetia	o__Micrococcales	f__Microbacteriaceae	g__Salinibacterium	s__Salinibacterium_sp._PAMC_21357	22	2.76364e-07	0.177778	1
1437	d__Bacteria	k__unclassified_d__Bacteria	p__Actinobacteria	c__Actinomycetia	o__Micrococcales	f__Microbacteriaceae	g__Salinibacterium	s__Salinibacterium_sp._ZJ450	274	3.44199e-06	0.844444	4
1438	d__Bacteria	k__unclassified_d__Bacteria	p__Actinobacteria	c__Actinomycetia	o__Micrococcales	f__Microbacteriaceae	g__Salinibacterium	s__Salinibacterium_sp._ZJ454	196	2.46215e-06	0.8	5
1439	d__Bacteria	k__unclassified_d__Bacteria	p__Actinobacteria	c__Actinomycetia	o__Micrococcales	f__Microbacteriaceae	g__Salinibacterium	s__unclassified_g__Salinibacterium	544	6.83373e-06	0.955556	3
1440	d__Bacteria	k__unclassified_d__Bacteria	p__Actinobacteria	c__Actinomycetia	o__Micrococcales	f__Microbacteriaceae	g__Schumannella	s__Schumannella_luteola	68	8.54217e-07	0.511111	6
1441	d__Bacteria	k__unclassified_d__Bacteria	p__Actinobacteria	c__Actinomycetia	o__Micrococcales	f__Microbacteriaceae	g__Subtercola	s__Subtercola_frigoramans	32	4.01984e-07	0.133333	1
1442	d__Bacteria	k__unclassified_d__Bacteria	p__Actinobacteria	c__Actinomycetia	o__Micrococcales	f__Microbacteriaceae	g__Subtercola	s__Subtercola_sp._AK-R2A1-2	46	5.77852e-07	0.355556	2
1443	d__Bacteria	k__unclassified_d__Bacteria	p__Actinobacteria	c__Actinomycetia	o__Micrococcales	f__Microbacteriaceae	g__Subtercola	s__Subtercola_sp._PAMC28395	818	1.02757e-05	0.977778	2
1444	d__Bacteria	k__unclassified_d__Bacteria	p__Actinobacteria	c__Actinomycetia	o__Micrococcales	f__Microbacteriaceae	g__Subtercola	s__Subtercola_vilae	34	4.27108e-07	0.266667	1
1445	d__Bacteria	k__unclassified_d__Bacteria	p__Actinobacteria	c__Actinomycetia	o__Micrococcales	f__Microbacteriaceae	g__Yonghaparkia	s__unclassified_g__Yonghaparkia	20	2.5124e-07	0.155556	1
1446	d__Bacteria	k__unclassified_d__Bacteria	p__Actinobacteria	c__Actinomycetia	o__Micrococcales	f__Microbacteriaceae	g__unclassified_f__Microbacteriaceae	s__Microbacteriaceae_bacterium	2042	2.56516e-05	1	39
1447	d__Bacteria	k__unclassified_d__Bacteria	p__Actinobacteria	c__Actinomycetia	o__Micrococcales	f__Microbacteriaceae	g__unclassified_f__Microbacteriaceae	s__Microbacteriaceae_bacterium_K1510	8220	0.00010326	1	113
1448	d__Bacteria	k__unclassified_d__Bacteria	p__Actinobacteria	c__Actinomycetia	o__Micrococcales	f__Micrococcaceae	g__Arthrobacter	s__Arthrobacter_agilis	60	7.5372e-07	0.4	3
1449	d__Bacteria	k__unclassified_d__Bacteria	p__Actinobacteria	c__Actinomycetia	o__Micrococcales	f__Micrococcaceae	g__Arthrobacter	s__Arthrobacter_alkaliphilus	8	1.00496e-07	0.0444444	1
1450	d__Bacteria	k__unclassified_d__Bacteria	p__Actinobacteria	c__Actinomycetia	o__Micrococcales	f__Micrococcaceae	g__Arthrobacter	s__Arthrobacter_alpinus	138	1.73356e-06	0.733333	4
1451	d__Bacteria	k__unclassified_d__Bacteria	p__Actinobacteria	c__Actinomycetia	o__Micrococcales	f__Micrococcaceae	g__Arthrobacter	s__Arthrobacter_beigongshangensis	48	6.02976e-07	0.177778	3
1452	d__Bacteria	k__unclassified_d__Bacteria	p__Actinobacteria	c__Actinomycetia	o__Micrococcales	f__Micrococcaceae	g__Arthrobacter	s__Arthrobacter_cavernae	458	5.7534e-06	0.911111	11
1453	d__Bacteria	k__unclassified_d__Bacteria	p__Actinobacteria	c__Actinomycetia	o__Micrococcales	f__Micrococcaceae	g__Arthrobacter	s__Arthrobacter_celericrescens	52	6.53224e-07	0.422222	1
1454	d__Bacteria	k__unclassified_d__Bacteria	p__Actinobacteria	c__Actinomycetia	o__Micrococcales	f__Micrococcaceae	g__Arthrobacter	s__Arthrobacter_citreus	70	8.79341e-07	0.488889	3
1455	d__Bacteria	k__unclassified_d__Bacteria	p__Actinobacteria	c__Actinomycetia	o__Micrococcales	f__Micrococcaceae	g__Arthrobacter	s__Arthrobacter_deserti	142	1.78381e-06	0.622222	3
1456	d__Bacteria	k__unclassified_d__Bacteria	p__Actinobacteria	c__Actinomycetia	o__Micrococcales	f__Micrococcaceae	g__Arthrobacter	s__Arthrobacter_dokdonellae	78	9.79837e-07	0.644444	1
1457	d__Bacteria	k__unclassified_d__Bacteria	p__Actinobacteria	c__Actinomycetia	o__Micrococcales	f__Micrococcaceae	g__Arthrobacter	s__Arthrobacter_frigidicola	46	5.77852e-07	0.311111	1
1458	d__Bacteria	k__unclassified_d__Bacteria	p__Actinobacteria	c__Actinomycetia	o__Micrococcales	f__Micrococcaceae	g__Arthrobacter	s__Arthrobacter_gallicola	50	6.281e-07	0.2	1
1459	d__Bacteria	k__unclassified_d__Bacteria	p__Actinobacteria	c__Actinomycetia	o__Micrococcales	f__Micrococcaceae	g__Arthrobacter	s__Arthrobacter_glacialis	6	7.5372e-08	0.0222222	1
1460	d__Bacteria	k__unclassified_d__Bacteria	p__Actinobacteria	c__Actinomycetia	o__Micrococcales	f__Micrococcaceae	g__Arthrobacter	s__Arthrobacter_globiformis	500	6.281e-06	0.977778	14
1461	d__Bacteria	k__unclassified_d__Bacteria	p__Actinobacteria	c__Actinomycetia	o__Micrococcales	f__Micrococcaceae	g__Arthrobacter	s__Arthrobacter_humicola	392	4.92431e-06	0.933333	4
1462	d__Bacteria	k__unclassified_d__Bacteria	p__Actinobacteria	c__Actinomycetia	o__Micrococcales	f__Micrococcaceae	g__Arthrobacter	s__Arthrobacter_ipis	364	4.57257e-06	0.911111	7
1463	d__Bacteria	k__unclassified_d__Bacteria	p__Actinobacteria	c__Actinomycetia	o__Micrococcales	f__Micrococcaceae	g__Arthrobacter	s__Arthrobacter_livingstonensis	42	5.27604e-07	0.333333	1
1464	d__Bacteria	k__unclassified_d__Bacteria	p__Actinobacteria	c__Actinomycetia	o__Micrococcales	f__Micrococcaceae	g__Arthrobacter	s__Arthrobacter_mobilis	192	2.41191e-06	0.644444	3
1465	d__Bacteria	k__unclassified_d__Bacteria	p__Actinobacteria	c__Actinomycetia	o__Micrococcales	f__Micrococcaceae	g__Arthrobacter	s__Arthrobacter_nitrophenolicus	74	9.29589e-07	0.288889	2
1466	d__Bacteria	k__unclassified_d__Bacteria	p__Actinobacteria	c__Actinomycetia	o__Micrococcales	f__Micrococcaceae	g__Arthrobacter	s__Arthrobacter_oryzae	466	5.8539e-06	1	7
1467	d__Bacteria	k__unclassified_d__Bacteria	p__Actinobacteria	c__Actinomycetia	o__Micrococcales	f__Micrococcaceae	g__Arthrobacter	s__Arthrobacter_pascens	108	1.3567e-06	0.6	3
1468	d__Bacteria	k__unclassified_d__Bacteria	p__Actinobacteria	c__Actinomycetia	o__Micrococcales	f__Micrococcaceae	g__Arthrobacter	s__Arthrobacter_pigmenti	38	4.77356e-07	0.333333	1
1469	d__Bacteria	k__unclassified_d__Bacteria	p__Actinobacteria	c__Actinomycetia	o__Micrococcales	f__Micrococcaceae	g__Arthrobacter	s__Arthrobacter_psychrolactophilus	34	4.27108e-07	0.266667	1
1470	d__Bacteria	k__unclassified_d__Bacteria	p__Actinobacteria	c__Actinomycetia	o__Micrococcales	f__Micrococcaceae	g__Arthrobacter	s__Arthrobacter_ramosus	54	6.78348e-07	0.311111	1
1471	d__Bacteria	k__unclassified_d__Bacteria	p__Actinobacteria	c__Actinomycetia	o__Micrococcales	f__Micrococcaceae	g__Arthrobacter	s__Arthrobacter_rhizosphaerae	18	2.26116e-07	0.155556	1
1472	d__Bacteria	k__unclassified_d__Bacteria	p__Actinobacteria	c__Actinomycetia	o__Micrococcales	f__Micrococcaceae	g__Arthrobacter	s__Arthrobacter_ruber	78	9.79837e-07	0.488889	1
1473	d__Bacteria	k__unclassified_d__Bacteria	p__Actinobacteria	c__Actinomycetia	o__Micrococcales	f__Micrococcaceae	g__Arthrobacter	s__Arthrobacter_sp.	11132	0.00013984	1	147
1474	d__Bacteria	k__unclassified_d__Bacteria	p__Actinobacteria	c__Actinomycetia	o__Micrococcales	f__Micrococcaceae	g__Arthrobacter	s__Arthrobacter_sp._08Y14	12	1.50744e-07	0.111111	1
1475	d__Bacteria	k__unclassified_d__Bacteria	p__Actinobacteria	c__Actinomycetia	o__Micrococcales	f__Micrococcaceae	g__Arthrobacter	s__Arthrobacter_sp._131MFCol6.1	2668	3.35154e-05	1	27
1476	d__Bacteria	k__unclassified_d__Bacteria	p__Actinobacteria	c__Actinomycetia	o__Micrococcales	f__Micrococcaceae	g__Arthrobacter	s__Arthrobacter_sp._24S4-2	642	8.06481e-06	1	16
1477	d__Bacteria	k__unclassified_d__Bacteria	p__Actinobacteria	c__Actinomycetia	o__Micrococcales	f__Micrococcaceae	g__Arthrobacter	s__Arthrobacter_sp._35/47	58	7.28596e-07	0.222222	1
1478	d__Bacteria	k__unclassified_d__Bacteria	p__Actinobacteria	c__Actinomycetia	o__Micrococcales	f__Micrococcaceae	g__Arthrobacter	s__Arthrobacter_sp._35W	68	8.54217e-07	0.444444	1
1479	d__Bacteria	k__unclassified_d__Bacteria	p__Actinobacteria	c__Actinomycetia	o__Micrococcales	f__Micrococcaceae	g__Arthrobacter	s__Arthrobacter_sp._49Tsu3.1M3	972	1.22103e-05	1	13
1480	d__Bacteria	k__unclassified_d__Bacteria	p__Actinobacteria	c__Actinomycetia	o__Micrococcales	f__Micrococcaceae	g__Arthrobacter	s__Arthrobacter_sp._4R501	26	3.26612e-07	0.155556	1
1481	d__Bacteria	k__unclassified_d__Bacteria	p__Actinobacteria	c__Actinomycetia	o__Micrococcales	f__Micrococcaceae	g__Arthrobacter	s__Arthrobacter_sp._7749	78	9.79837e-07	0.377778	1
1482	d__Bacteria	k__unclassified_d__Bacteria	p__Actinobacteria	c__Actinomycetia	o__Micrococcales	f__Micrococcaceae	g__Arthrobacter	s__Arthrobacter_sp._9AX	242	3.04001e-06	0.866667	1
1483	d__Bacteria	k__unclassified_d__Bacteria	p__Actinobacteria	c__Actinomycetia	o__Micrococcales	f__Micrococcaceae	g__Arthrobacter	s__Arthrobacter_sp._9MFCol3.1	5804	7.29099e-05	1	53
1484	d__Bacteria	k__unclassified_d__Bacteria	p__Actinobacteria	c__Actinomycetia	o__Micrococcales	f__Micrococcaceae	g__Arthrobacter	s__Arthrobacter_sp._AFG20	58	7.28596e-07	0.355556	3
1485	d__Bacteria	k__unclassified_d__Bacteria	p__Actinobacteria	c__Actinomycetia	o__Micrococcales	f__Micrococcaceae	g__Arthrobacter	s__Arthrobacter_sp._AQ5-06	160	2.00992e-06	0.844444	2
1486	d__Bacteria	k__unclassified_d__Bacteria	p__Actinobacteria	c__Actinomycetia	o__Micrococcales	f__Micrococcaceae	g__Arthrobacter	s__Arthrobacter_sp._AZCC_0090	190	2.38678e-06	0.688889	2
1487	d__Bacteria	k__unclassified_d__Bacteria	p__Actinobacteria	c__Actinomycetia	o__Micrococcales	f__Micrococcaceae	g__Arthrobacter	s__Arthrobacter_sp._B0490	48	6.02976e-07	0.288889	1
1488	d__Bacteria	k__unclassified_d__Bacteria	p__Actinobacteria	c__Actinomycetia	o__Micrococcales	f__Micrococcaceae	g__Arthrobacter	s__Arthrobacter_sp._B6	200	2.5124e-06	0.822222	3
1489	d__Bacteria	k__unclassified_d__Bacteria	p__Actinobacteria	c__Actinomycetia	o__Micrococcales	f__Micrococcaceae	g__Arthrobacter	s__Arthrobacter_sp._BHU_FT2	168	2.11042e-06	0.8	1
1490	d__Bacteria	k__unclassified_d__Bacteria	p__Actinobacteria	c__Actinomycetia	o__Micrococcales	f__Micrococcaceae	g__Arthrobacter	s__Arthrobacter_sp._Bi26	7298	9.16775e-05	1	117
1491	d__Bacteria	k__unclassified_d__Bacteria	p__Actinobacteria	c__Actinomycetia	o__Micrococcales	f__Micrococcaceae	g__Arthrobacter	s__Arthrobacter_sp._Bi83	544	6.83373e-06	0.955556	9
1492	d__Bacteria	k__unclassified_d__Bacteria	p__Actinobacteria	c__Actinomycetia	o__Micrococcales	f__Micrococcaceae	g__Arthrobacter	s__Arthrobacter_sp._Br18	86	1.08033e-06	0.533333	2
1493	d__Bacteria	k__unclassified_d__Bacteria	p__Actinobacteria	c__Actinomycetia	o__Micrococcales	f__Micrococcaceae	g__Arthrobacter	s__Arthrobacter_sp._C9C5	60	7.5372e-07	0.488889	1
1494	d__Bacteria	k__unclassified_d__Bacteria	p__Actinobacteria	c__Actinomycetia	o__Micrococcales	f__Micrococcaceae	g__Arthrobacter	s__Arthrobacter_sp._CAL618	2	2.5124e-08	0.0222222	1
1495	d__Bacteria	k__unclassified_d__Bacteria	p__Actinobacteria	c__Actinomycetia	o__Micrococcales	f__Micrococcaceae	g__Arthrobacter	s__Arthrobacter_sp._CAU_1506	382	4.79869e-06	0.933333	6
1496	d__Bacteria	k__unclassified_d__Bacteria	p__Actinobacteria	c__Actinomycetia	o__Micrococcales	f__Micrococcaceae	g__Arthrobacter	s__Arthrobacter_sp._CJ23	22	2.76364e-07	0.133333	1
1497	d__Bacteria	k__unclassified_d__Bacteria	p__Actinobacteria	c__Actinomycetia	o__Micrococcales	f__Micrococcaceae	g__Arthrobacter	s__Arthrobacter_sp._DNA4	14	1.75868e-07	0.0888889	1
1498	d__Bacteria	k__unclassified_d__Bacteria	p__Actinobacteria	c__Actinomycetia	o__Micrococcales	f__Micrococcaceae	g__Arthrobacter	s__Arthrobacter_sp._DWC3	116	1.45719e-06	0.622222	2
1499	d__Bacteria	k__unclassified_d__Bacteria	p__Actinobacteria	c__Actinomycetia	o__Micrococcales	f__Micrococcaceae	g__Arthrobacter	s__Arthrobacter_sp._EPSL27	222	2.78877e-06	0.755556	4
1500	d__Bacteria	k__unclassified_d__Bacteria	p__Actinobacteria	c__Actinomycetia	o__Micrococcales	f__Micrococcaceae	g__Arthrobacter	s__Arthrobacter_sp._ERGS1:01	78	9.79837e-07	0.511111	1
1501	d__Bacteria	k__unclassified_d__Bacteria	p__Actinobacteria	c__Actinomycetia	o__Micrococcales	f__Micrococcaceae	g__Arthrobacter	s__Arthrobacter_sp._FB24	18	2.26116e-07	0.155556	1
1502	d__Bacteria	k__unclassified_d__Bacteria	p__Actinobacteria	c__Actinomycetia	o__Micrococcales	f__Micrococcaceae	g__Arthrobacter	s__Arthrobacter_sp._FW305-123	76	9.54713e-07	0.444444	1
1503	d__Bacteria	k__unclassified_d__Bacteria	p__Actinobacteria	c__Actinomycetia	o__Micrococcales	f__Micrococcaceae	g__Arthrobacter	s__Arthrobacter_sp._FW305-BF8	158	1.9848e-06	0.755556	2
1504	d__Bacteria	k__unclassified_d__Bacteria	p__Actinobacteria	c__Actinomycetia	o__Micrococcales	f__Micrococcaceae	g__Arthrobacter	s__Arthrobacter_sp._FW306-04-A	548	6.88398e-06	0.977778	5
1505	d__Bacteria	k__unclassified_d__Bacteria	p__Actinobacteria	c__Actinomycetia	o__Micrococcales	f__Micrococcaceae	g__Arthrobacter	s__Arthrobacter_sp._FW306-2-2C-D06B	292	3.66811e-06	0.755556	5
1506	d__Bacteria	k__unclassified_d__Bacteria	p__Actinobacteria	c__Actinomycetia	o__Micrococcales	f__Micrococcaceae	g__Arthrobacter	s__Arthrobacter_sp._H-02-3	446	5.60266e-06	0.977778	9
1507	d__Bacteria	k__unclassified_d__Bacteria	p__Actinobacteria	c__Actinomycetia	o__Micrococcales	f__Micrococcaceae	g__Arthrobacter	s__Arthrobacter_sp._H16F315	686	8.61754e-06	0.888889	4
1508	d__Bacteria	k__unclassified_d__Bacteria	p__Actinobacteria	c__Actinomycetia	o__Micrococcales	f__Micrococcaceae	g__Arthrobacter	s__Arthrobacter_sp._H5	422	5.30117e-06	0.955556	5
1509	d__Bacteria	k__unclassified_d__Bacteria	p__Actinobacteria	c__Actinomycetia	o__Micrococcales	f__Micrococcaceae	g__Arthrobacter	s__Arthrobacter_sp._HMWF013	592	7.43671e-06	0.977778	8
1510	d__Bacteria	k__unclassified_d__Bacteria	p__Actinobacteria	c__Actinomycetia	o__Micrococcales	f__Micrococcaceae	g__Arthrobacter	s__Arthrobacter_sp._Hiyo1	454	5.70315e-06	0.955556	9
1511	d__Bacteria	k__unclassified_d__Bacteria	p__Actinobacteria	c__Actinomycetia	o__Micrococcales	f__Micrococcaceae	g__Arthrobacter	s__Arthrobacter_sp._Hiyo4	1004	1.26123e-05	1	15
1512	d__Bacteria	k__unclassified_d__Bacteria	p__Actinobacteria	c__Actinomycetia	o__Micrococcales	f__Micrococcaceae	g__Arthrobacter	s__Arthrobacter_sp._Hiyo6	1658	2.08278e-05	1	39
1513	d__Bacteria	k__unclassified_d__Bacteria	p__Actinobacteria	c__Actinomycetia	o__Micrococcales	f__Micrococcaceae	g__Arthrobacter	s__Arthrobacter_sp._Hiyo8	636	7.98944e-06	0.977778	11
1514	d__Bacteria	k__unclassified_d__Bacteria	p__Actinobacteria	c__Actinomycetia	o__Micrococcales	f__Micrococcaceae	g__Arthrobacter	s__Arthrobacter_sp._I2-34	3076	3.86407e-05	1	41
1515	d__Bacteria	k__unclassified_d__Bacteria	p__Actinobacteria	c__Actinomycetia	o__Micrococcales	f__Micrococcaceae	g__Arthrobacter	s__Arthrobacter_sp._I3	1070	1.34413e-05	1	14
1516	d__Bacteria	k__unclassified_d__Bacteria	p__Actinobacteria	c__Actinomycetia	o__Micrococcales	f__Micrococcaceae	g__Arthrobacter	s__Arthrobacter_sp._ISL-28	170	2.13554e-06	0.666667	3
1517	d__Bacteria	k__unclassified_d__Bacteria	p__Actinobacteria	c__Actinomycetia	o__Micrococcales	f__Micrococcaceae	g__Arthrobacter	s__Arthrobacter_sp._ISL-30	308	3.8691e-06	0.822222	4
1518	d__Bacteria	k__unclassified_d__Bacteria	p__Actinobacteria	c__Actinomycetia	o__Micrococcales	f__Micrococcaceae	g__Arthrobacter	s__Arthrobacter_sp._ISL-5	288	3.61786e-06	0.888889	8
1519	d__Bacteria	k__unclassified_d__Bacteria	p__Actinobacteria	c__Actinomycetia	o__Micrococcales	f__Micrococcaceae	g__Arthrobacter	s__Arthrobacter_sp._ISL-65	176	2.21091e-06	0.8	3
1520	d__Bacteria	k__unclassified_d__Bacteria	p__Actinobacteria	c__Actinomycetia	o__Micrococcales	f__Micrococcaceae	g__Arthrobacter	s__Arthrobacter_sp._ISL-69	98	1.23108e-06	0.511111	3
1521	d__Bacteria	k__unclassified_d__Bacteria	p__Actinobacteria	c__Actinomycetia	o__Micrococcales	f__Micrococcaceae	g__Arthrobacter	s__Arthrobacter_sp._ISL-72	180	2.26116e-06	0.822222	3
1522	d__Bacteria	k__unclassified_d__Bacteria	p__Actinobacteria	c__Actinomycetia	o__Micrococcales	f__Micrococcaceae	g__Arthrobacter	s__Arthrobacter_sp._KBS0703	98	1.23108e-06	0.666667	2
1523	d__Bacteria	k__unclassified_d__Bacteria	p__Actinobacteria	c__Actinomycetia	o__Micrococcales	f__Micrococcaceae	g__Arthrobacter	s__Arthrobacter_sp._L77	1296	1.62804e-05	0.933333	2
1524	d__Bacteria	k__unclassified_d__Bacteria	p__Actinobacteria	c__Actinomycetia	o__Micrococcales	f__Micrococcaceae	g__Arthrobacter	s__Arthrobacter_sp._Leaf337	90	1.13058e-06	0.577778	1
1525	d__Bacteria	k__unclassified_d__Bacteria	p__Actinobacteria	c__Actinomycetia	o__Micrococcales	f__Micrococcaceae	g__Arthrobacter	s__Arthrobacter_sp._Leaf69	338	4.24596e-06	0.866667	8
1526	d__Bacteria	k__unclassified_d__Bacteria	p__Actinobacteria	c__Actinomycetia	o__Micrococcales	f__Micrococcaceae	g__Arthrobacter	s__Arthrobacter_sp._M4	12	1.50744e-07	0.133333	1
1527	d__Bacteria	k__unclassified_d__Bacteria	p__Actinobacteria	c__Actinomycetia	o__Micrococcales	f__Micrococcaceae	g__Arthrobacter	s__Arthrobacter_sp._MA-N2	448	5.62778e-06	0.888889	2
1528	d__Bacteria	k__unclassified_d__Bacteria	p__Actinobacteria	c__Actinomycetia	o__Micrococcales	f__Micrococcaceae	g__Arthrobacter	s__Arthrobacter_sp._MN05-02	150	1.8843e-06	0.844444	1
1529	d__Bacteria	k__unclassified_d__Bacteria	p__Actinobacteria	c__Actinomycetia	o__Micrococcales	f__Micrococcaceae	g__Arthrobacter	s__Arthrobacter_sp._MYb227	78	9.79837e-07	0.511111	1
1530	d__Bacteria	k__unclassified_d__Bacteria	p__Actinobacteria	c__Actinomycetia	o__Micrococcales	f__Micrococcaceae	g__Arthrobacter	s__Arthrobacter_sp._NBRC_112813	670	8.41655e-06	1	2
1531	d__Bacteria	k__unclassified_d__Bacteria	p__Actinobacteria	c__Actinomycetia	o__Micrococcales	f__Micrococcaceae	g__Arthrobacter	s__Arthrobacter_sp._NEB_688	8	1.00496e-07	0.0666667	1
1532	d__Bacteria	k__unclassified_d__Bacteria	p__Actinobacteria	c__Actinomycetia	o__Micrococcales	f__Micrococcaceae	g__Arthrobacter	s__Arthrobacter_sp._NIO-1057	2	2.5124e-08	0.0222222	1
1533	d__Bacteria	k__unclassified_d__Bacteria	p__Actinobacteria	c__Actinomycetia	o__Micrococcales	f__Micrococcaceae	g__Arthrobacter	s__Arthrobacter_sp._NicSoilB4	1232	1.54764e-05	1	9
1534	d__Bacteria	k__unclassified_d__Bacteria	p__Actinobacteria	c__Actinomycetia	o__Micrococcales	f__Micrococcaceae	g__Arthrobacter	s__Arthrobacter_sp._NicSoilB8	1352	1.69838e-05	1	19
1535	d__Bacteria	k__unclassified_d__Bacteria	p__Actinobacteria	c__Actinomycetia	o__Micrococcales	f__Micrococcaceae	g__Arthrobacter	s__Arthrobacter_sp._NicSoilC12	1178	1.4798e-05	1	16
1536	d__Bacteria	k__unclassified_d__Bacteria	p__Actinobacteria	c__Actinomycetia	o__Micrococcales	f__Micrococcaceae	g__Arthrobacter	s__Arthrobacter_sp._PAMC25564	384	4.82381e-06	0.933333	7
1537	d__Bacteria	k__unclassified_d__Bacteria	p__Actinobacteria	c__Actinomycetia	o__Micrococcales	f__Micrococcaceae	g__Arthrobacter	s__Arthrobacter_sp._PM3	544	6.83373e-06	1	9
1538	d__Bacteria	k__unclassified_d__Bacteria	p__Actinobacteria	c__Actinomycetia	o__Micrococcales	f__Micrococcaceae	g__Arthrobacter	s__Arthrobacter_sp._PvP023	140	1.75868e-06	0.6	2
1539	d__Bacteria	k__unclassified_d__Bacteria	p__Actinobacteria	c__Actinomycetia	o__Micrococcales	f__Micrococcaceae	g__Arthrobacter	s__Arthrobacter_sp._Rue61a	226	2.83901e-06	0.777778	2
1540	d__Bacteria	k__unclassified_d__Bacteria	p__Actinobacteria	c__Actinomycetia	o__Micrococcales	f__Micrococcaceae	g__Arthrobacter	s__Arthrobacter_sp._S39	54	6.78348e-07	0.377778	1
1541	d__Bacteria	k__unclassified_d__Bacteria	p__Actinobacteria	c__Actinomycetia	o__Micrococcales	f__Micrococcaceae	g__Arthrobacter	s__Arthrobacter_sp._SF27	52	6.53224e-07	0.266667	2
1542	d__Bacteria	k__unclassified_d__Bacteria	p__Actinobacteria	c__Actinomycetia	o__Micrococcales	f__Micrococcaceae	g__Arthrobacter	s__Arthrobacter_sp._SO3	726	9.12002e-06	0.955556	10
1543	d__Bacteria	k__unclassified_d__Bacteria	p__Actinobacteria	c__Actinomycetia	o__Micrococcales	f__Micrococcaceae	g__Arthrobacter	s__Arthrobacter_sp._SO5	1044	1.31147e-05	1	16
1544	d__Bacteria	k__unclassified_d__Bacteria	p__Actinobacteria	c__Actinomycetia	o__Micrococcales	f__Micrococcaceae	g__Arthrobacter	s__Arthrobacter_sp._SPG23	296	3.71835e-06	0.911111	5
1545	d__Bacteria	k__unclassified_d__Bacteria	p__Actinobacteria	c__Actinomycetia	o__Micrococcales	f__Micrococcaceae	g__Arthrobacter	s__Arthrobacter_sp._SRS-W-1-2016	24	3.01488e-07	0.155556	1
1546	d__Bacteria	k__unclassified_d__Bacteria	p__Actinobacteria	c__Actinomycetia	o__Micrococcales	f__Micrococcaceae	g__Arthrobacter	s__Arthrobacter_sp._SX1312	14	1.75868e-07	0.155556	1
1547	d__Bacteria	k__unclassified_d__Bacteria	p__Actinobacteria	c__Actinomycetia	o__Micrococcales	f__Micrococcaceae	g__Arthrobacter	s__Arthrobacter_sp._Soil736	1470	1.84662e-05	1	48
1548	d__Bacteria	k__unclassified_d__Bacteria	p__Actinobacteria	c__Actinomycetia	o__Micrococcales	f__Micrococcaceae	g__Arthrobacter	s__Arthrobacter_sp._Soil761	44	5.52728e-07	0.355556	1
1549	d__Bacteria	k__unclassified_d__Bacteria	p__Actinobacteria	c__Actinomycetia	o__Micrococcales	f__Micrococcaceae	g__Arthrobacter	s__Arthrobacter_sp._Soil763	50	6.281e-07	0.422222	1
1550	d__Bacteria	k__unclassified_d__Bacteria	p__Actinobacteria	c__Actinomycetia	o__Micrococcales	f__Micrococcaceae	g__Arthrobacter	s__Arthrobacter_sp._StoSoilB13	160	2.00992e-06	0.777778	2
1551	d__Bacteria	k__unclassified_d__Bacteria	p__Actinobacteria	c__Actinomycetia	o__Micrococcales	f__Micrococcaceae	g__Arthrobacter	s__Arthrobacter_sp._StoSoilB20	226	2.83901e-06	0.911111	1
1552	d__Bacteria	k__unclassified_d__Bacteria	p__Actinobacteria	c__Actinomycetia	o__Micrococcales	f__Micrococcaceae	g__Arthrobacter	s__Arthrobacter_sp._TB_23	48	6.02976e-07	0.333333	1
1553	d__Bacteria	k__unclassified_d__Bacteria	p__Actinobacteria	c__Actinomycetia	o__Micrococcales	f__Micrococcaceae	g__Arthrobacter	s__Arthrobacter_sp._TB_26	354	4.44695e-06	0.888889	8
1554	d__Bacteria	k__unclassified_d__Bacteria	p__Actinobacteria	c__Actinomycetia	o__Micrococcales	f__Micrococcaceae	g__Arthrobacter	s__Arthrobacter_sp._TS-15	58	7.28596e-07	0.377778	2
1555	d__Bacteria	k__unclassified_d__Bacteria	p__Actinobacteria	c__Actinomycetia	o__Micrococcales	f__Micrococcaceae	g__Arthrobacter	s__Arthrobacter_sp._U41	1422	1.78632e-05	1	17
1556	d__Bacteria	k__unclassified_d__Bacteria	p__Actinobacteria	c__Actinomycetia	o__Micrococcales	f__Micrococcaceae	g__Arthrobacter	s__Arthrobacter_sp._UKPF54-2	144	1.80893e-06	0.777778	3
1557	d__Bacteria	k__unclassified_d__Bacteria	p__Actinobacteria	c__Actinomycetia	o__Micrococcales	f__Micrococcaceae	g__Arthrobacter	s__Arthrobacter_sp._UNC362MFTsu5.1	66	8.29093e-07	0.444444	1
1558	d__Bacteria	k__unclassified_d__Bacteria	p__Actinobacteria	c__Actinomycetia	o__Micrococcales	f__Micrococcaceae	g__Arthrobacter	s__Arthrobacter_sp._Y81	266	3.34149e-06	0.933333	5
1559	d__Bacteria	k__unclassified_d__Bacteria	p__Actinobacteria	c__Actinomycetia	o__Micrococcales	f__Micrococcaceae	g__Arthrobacter	s__Arthrobacter_sp._ZGTC131	42	5.27604e-07	0.355556	1
1560	d__Bacteria	k__unclassified_d__Bacteria	p__Actinobacteria	c__Actinomycetia	o__Micrococcales	f__Micrococcaceae	g__Arthrobacter	s__Arthrobacter_sp._ok362	3956	4.96953e-05	1	64
1561	d__Bacteria	k__unclassified_d__Bacteria	p__Actinobacteria	c__Actinomycetia	o__Micrococcales	f__Micrococcaceae	g__Arthrobacter	s__Arthrobacter_sp._ok909	824	1.03511e-05	1	9
1562	d__Bacteria	k__unclassified_d__Bacteria	p__Actinobacteria	c__Actinomycetia	o__Micrococcales	f__Micrococcaceae	g__Arthrobacter	s__Arthrobacter_sp._ov118	1014	1.27379e-05	1	15
1563	d__Bacteria	k__unclassified_d__Bacteria	p__Actinobacteria	c__Actinomycetia	o__Micrococcales	f__Micrococcaceae	g__Arthrobacter	s__Arthrobacter_sp._ov407	4418	5.54989e-05	1	65
1564	d__Bacteria	k__unclassified_d__Bacteria	p__Actinobacteria	c__Actinomycetia	o__Micrococcales	f__Micrococcaceae	g__Arthrobacter	s__Arthrobacter_sp._zg-Y750	18	2.26116e-07	0.111111	1
1565	d__Bacteria	k__unclassified_d__Bacteria	p__Actinobacteria	c__Actinomycetia	o__Micrococcales	f__Micrococcaceae	g__Arthrobacter	s__Arthrobacter_sp._zg-Y844	80	1.00496e-06	0.466667	1
1566	d__Bacteria	k__unclassified_d__Bacteria	p__Actinobacteria	c__Actinomycetia	o__Micrococcales	f__Micrococcaceae	g__Arthrobacter	s__Arthrobacter_sulfonylureivorans	382	4.79869e-06	0.911111	4
1567	d__Bacteria	k__unclassified_d__Bacteria	p__Actinobacteria	c__Actinomycetia	o__Micrococcales	f__Micrococcaceae	g__Arthrobacter	s__Arthrobacter_terrae	36	4.52232e-07	0.288889	1
1568	d__Bacteria	k__unclassified_d__Bacteria	p__Actinobacteria	c__Actinomycetia	o__Micrococcales	f__Micrococcaceae	g__Arthrobacter	s__Arthrobacter_tumbae	26	3.26612e-07	0.0888889	1
1569	d__Bacteria	k__unclassified_d__Bacteria	p__Actinobacteria	c__Actinomycetia	o__Micrococcales	f__Micrococcaceae	g__Arthrobacter	s__Arthrobacter_woluwensis	34	4.27108e-07	0.288889	1
1570	d__Bacteria	k__unclassified_d__Bacteria	p__Actinobacteria	c__Actinomycetia	o__Micrococcales	f__Micrococcaceae	g__Arthrobacter	s__Arthrobacter_zhaoguopingii	56	7.03472e-07	0.377778	1
1571	d__Bacteria	k__unclassified_d__Bacteria	p__Actinobacteria	c__Actinomycetia	o__Micrococcales	f__Micrococcaceae	g__Arthrobacter	s__unclassified_g__Arthrobacter	2316	2.90936e-05	1	30
1572	d__Bacteria	k__unclassified_d__Bacteria	p__Actinobacteria	c__Actinomycetia	o__Micrococcales	f__Micrococcaceae	g__Arthrobacter	s__uncultured_Arthrobacter_sp.	52	6.53224e-07	0.377778	1
1573	d__Bacteria	k__unclassified_d__Bacteria	p__Actinobacteria	c__Actinomycetia	o__Micrococcales	f__Micrococcaceae	g__Citricoccus	s__Citricoccus_sp._CH26A	62	7.78844e-07	0.355556	1
1574	d__Bacteria	k__unclassified_d__Bacteria	p__Actinobacteria	c__Actinomycetia	o__Micrococcales	f__Micrococcaceae	g__Galactobacter	s__Galactobacter_valiniphilus	26	3.26612e-07	0.2	1
1575	d__Bacteria	k__unclassified_d__Bacteria	p__Actinobacteria	c__Actinomycetia	o__Micrococcales	f__Micrococcaceae	g__Glutamicibacter	s__Glutamicibacter_arilaitensis	28	3.51736e-07	0.266667	1
1576	d__Bacteria	k__unclassified_d__Bacteria	p__Actinobacteria	c__Actinomycetia	o__Micrococcales	f__Micrococcaceae	g__Glutamicibacter	s__Glutamicibacter_sp._BW77	36	4.52232e-07	0.222222	1
1577	d__Bacteria	k__unclassified_d__Bacteria	p__Actinobacteria	c__Actinomycetia	o__Micrococcales	f__Micrococcaceae	g__Glutamicibacter	s__Glutamicibacter_sp._V16R2B1	114	1.43207e-06	0.688889	3
1578	d__Bacteria	k__unclassified_d__Bacteria	p__Actinobacteria	c__Actinomycetia	o__Micrococcales	f__Micrococcaceae	g__Kocuria	s__Kocuria_dechangensis	136	1.70843e-06	0.666667	2
1579	d__Bacteria	k__unclassified_d__Bacteria	p__Actinobacteria	c__Actinomycetia	o__Micrococcales	f__Micrococcaceae	g__Kocuria	s__Kocuria_flava	70	8.79341e-07	0.466667	2
1580	d__Bacteria	k__unclassified_d__Bacteria	p__Actinobacteria	c__Actinomycetia	o__Micrococcales	f__Micrococcaceae	g__Kocuria	s__Kocuria_indica	60	7.5372e-07	0.4	1
1581	d__Bacteria	k__unclassified_d__Bacteria	p__Actinobacteria	c__Actinomycetia	o__Micrococcales	f__Micrococcaceae	g__Kocuria	s__Kocuria_rosea	758	9.522e-06	1	18
1582	d__Bacteria	k__unclassified_d__Bacteria	p__Actinobacteria	c__Actinomycetia	o__Micrococcales	f__Micrococcaceae	g__Kocuria	s__Kocuria_salina	20	2.5124e-07	0.111111	1
1583	d__Bacteria	k__unclassified_d__Bacteria	p__Actinobacteria	c__Actinomycetia	o__Micrococcales	f__Micrococcaceae	g__Kocuria	s__Kocuria_sp._LUK	72	9.04465e-07	0.355556	2
1584	d__Bacteria	k__unclassified_d__Bacteria	p__Actinobacteria	c__Actinomycetia	o__Micrococcales	f__Micrococcaceae	g__Micrococcus	s__Micrococcus_endophyticus	22	2.76364e-07	0.2	2
1585	d__Bacteria	k__unclassified_d__Bacteria	p__Actinobacteria	c__Actinomycetia	o__Micrococcales	f__Micrococcaceae	g__Micrococcus	s__Micrococcus_luteus	10	1.2562e-07	0.0444444	1
1586	d__Bacteria	k__unclassified_d__Bacteria	p__Actinobacteria	c__Actinomycetia	o__Micrococcales	f__Micrococcaceae	g__Micrococcus	s__Micrococcus_sp._TA1	86	1.08033e-06	0.466667	2
1587	d__Bacteria	k__unclassified_d__Bacteria	p__Actinobacteria	c__Actinomycetia	o__Micrococcales	f__Micrococcaceae	g__Neomicrococcus	s__Neomicrococcus_aestuarii	18	2.26116e-07	0.0888889	1
1588	d__Bacteria	k__unclassified_d__Bacteria	p__Actinobacteria	c__Actinomycetia	o__Micrococcales	f__Micrococcaceae	g__Nesterenkonia	s__Nesterenkonia_sp._LB17	30	3.7686e-07	0.288889	1
1589	d__Bacteria	k__unclassified_d__Bacteria	p__Actinobacteria	c__Actinomycetia	o__Micrococcales	f__Micrococcaceae	g__Nesterenkonia	s__unclassified_g__Nesterenkonia	1636	2.05514e-05	1	2
1590	d__Bacteria	k__unclassified_d__Bacteria	p__Actinobacteria	c__Actinomycetia	o__Micrococcales	f__Micrococcaceae	g__Paenarthrobacter	s__Paenarthrobacter_aurescens	342	4.29621e-06	0.955556	3
1591	d__Bacteria	k__unclassified_d__Bacteria	p__Actinobacteria	c__Actinomycetia	o__Micrococcales	f__Micrococcaceae	g__Paenarthrobacter	s__Paenarthrobacter_nicotinovorans	70	8.79341e-07	0.333333	2
1592	d__Bacteria	k__unclassified_d__Bacteria	p__Actinobacteria	c__Actinomycetia	o__Micrococcales	f__Micrococcaceae	g__Paenarthrobacter	s__Paenarthrobacter_nitroguajacolicus	188	2.36166e-06	0.755556	3
1593	d__Bacteria	k__unclassified_d__Bacteria	p__Actinobacteria	c__Actinomycetia	o__Micrococcales	f__Micrococcaceae	g__Paenarthrobacter	s__Paenarthrobacter_sp._AR_02	14	1.75868e-07	0.0666667	1
1594	d__Bacteria	k__unclassified_d__Bacteria	p__Actinobacteria	c__Actinomycetia	o__Micrococcales	f__Micrococcaceae	g__Paenarthrobacter	s__Paenarthrobacter_sp._CM16	150	1.8843e-06	0.844444	4
1595	d__Bacteria	k__unclassified_d__Bacteria	p__Actinobacteria	c__Actinomycetia	o__Micrococcales	f__Micrococcaceae	g__Paenarthrobacter	s__Paenarthrobacter_sp._DKR-5	322	4.04497e-06	0.8	4
1596	d__Bacteria	k__unclassified_d__Bacteria	p__Actinobacteria	c__Actinomycetia	o__Micrococcales	f__Micrococcaceae	g__Paeniglutamicibacter	s__Paeniglutamicibacter_sp._ABSL32-1	36	4.52232e-07	0.333333	1
1597	d__Bacteria	k__unclassified_d__Bacteria	p__Actinobacteria	c__Actinomycetia	o__Micrococcales	f__Micrococcaceae	g__Pseudarthrobacter	s__Pseudarthrobacter_albicanus	2306	2.8968e-05	1	71
1598	d__Bacteria	k__unclassified_d__Bacteria	p__Actinobacteria	c__Actinomycetia	o__Micrococcales	f__Micrococcaceae	g__Pseudarthrobacter	s__Pseudarthrobacter_equi	124	1.55769e-06	0.644444	1
1599	d__Bacteria	k__unclassified_d__Bacteria	p__Actinobacteria	c__Actinomycetia	o__Micrococcales	f__Micrococcaceae	g__Pseudarthrobacter	s__Pseudarthrobacter_phenanthrenivorans	28	3.51736e-07	0.244444	1
1600	d__Bacteria	k__unclassified_d__Bacteria	p__Actinobacteria	c__Actinomycetia	o__Micrococcales	f__Micrococcaceae	g__Pseudarthrobacter	s__Pseudarthrobacter_psychrotolerans	628	7.88894e-06	0.866667	12
1601	d__Bacteria	k__unclassified_d__Bacteria	p__Actinobacteria	c__Actinomycetia	o__Micrococcales	f__Micrococcaceae	g__Pseudarthrobacter	s__Pseudarthrobacter_sp.	290	3.64298e-06	0.866667	4
1602	d__Bacteria	k__unclassified_d__Bacteria	p__Actinobacteria	c__Actinomycetia	o__Micrococcales	f__Micrococcaceae	g__Pseudarthrobacter	s__Pseudarthrobacter_sp._AB1	152	1.90943e-06	0.777778	2
1603	d__Bacteria	k__unclassified_d__Bacteria	p__Actinobacteria	c__Actinomycetia	o__Micrococcales	f__Micrococcaceae	g__Pseudarthrobacter	s__Pseudarthrobacter_sp._ATCC_49987	266	3.34149e-06	0.866667	3
1604	d__Bacteria	k__unclassified_d__Bacteria	p__Actinobacteria	c__Actinomycetia	o__Micrococcales	f__Micrococcaceae	g__Pseudarthrobacter	s__Pseudarthrobacter_sp._C4D7	22	2.76364e-07	0.2	1
1605	d__Bacteria	k__unclassified_d__Bacteria	p__Actinobacteria	c__Actinomycetia	o__Micrococcales	f__Micrococcaceae	g__Pseudarthrobacter	s__Pseudarthrobacter_sp._NBSH8	26	3.26612e-07	0.244444	1
1606	d__Bacteria	k__unclassified_d__Bacteria	p__Actinobacteria	c__Actinomycetia	o__Micrococcales	f__Micrococcaceae	g__Pseudarthrobacter	s__Pseudarthrobacter_sp._NCCP-2145	14	1.75868e-07	0.111111	1
1607	d__Bacteria	k__unclassified_d__Bacteria	p__Actinobacteria	c__Actinomycetia	o__Micrococcales	f__Micrococcaceae	g__Pseudarthrobacter	s__Pseudarthrobacter_sp._NIBRBAC000502772	54	6.78348e-07	0.333333	2
1608	d__Bacteria	k__unclassified_d__Bacteria	p__Actinobacteria	c__Actinomycetia	o__Micrococcales	f__Micrococcaceae	g__Pseudarthrobacter	s__Pseudarthrobacter_sp._NamE2	102	1.28132e-06	0.577778	2
1609	d__Bacteria	k__unclassified_d__Bacteria	p__Actinobacteria	c__Actinomycetia	o__Micrococcales	f__Micrococcaceae	g__Pseudarthrobacter	s__Pseudarthrobacter_sp._R1	78	9.79837e-07	0.444444	1
1610	d__Bacteria	k__unclassified_d__Bacteria	p__Actinobacteria	c__Actinomycetia	o__Micrococcales	f__Micrococcaceae	g__Pseudarthrobacter	s__Pseudarthrobacter_sp._RMG13	44	5.52728e-07	0.311111	1
1611	d__Bacteria	k__unclassified_d__Bacteria	p__Actinobacteria	c__Actinomycetia	o__Micrococcales	f__Micrococcaceae	g__Pseudarthrobacter	s__Pseudarthrobacter_sp._SSS035	28	3.51736e-07	0.133333	1
1612	d__Bacteria	k__unclassified_d__Bacteria	p__Actinobacteria	c__Actinomycetia	o__Micrococcales	f__Micrococcaceae	g__Pseudarthrobacter	s__Pseudarthrobacter_sulfonivorans	552	6.93423e-06	1	6
1613	d__Bacteria	k__unclassified_d__Bacteria	p__Actinobacteria	c__Actinomycetia	o__Micrococcales	f__Micrococcaceae	g__Pseudarthrobacter	s__unclassified_g__Pseudarthrobacter	182	2.28629e-06	0.844444	2
1614	d__Bacteria	k__unclassified_d__Bacteria	p__Actinobacteria	c__Actinomycetia	o__Micrococcales	f__Micrococcaceae	g__Pseudoglutamicibacter	s__Pseudoglutamicibacter_albus	96	1.20595e-06	0.666667	2
1615	d__Bacteria	k__unclassified_d__Bacteria	p__Actinobacteria	c__Actinomycetia	o__Micrococcales	f__Micrococcaceae	g__Renibacterium	s__Renibacterium_salmoninarum	228	2.86414e-06	0.844444	1
1616	d__Bacteria	k__unclassified_d__Bacteria	p__Actinobacteria	c__Actinomycetia	o__Micrococcales	f__Micrococcaceae	g__Renibacterium	s__Renibacterium_sp.	14	1.75868e-07	0.133333	1
1617	d__Bacteria	k__unclassified_d__Bacteria	p__Actinobacteria	c__Actinomycetia	o__Micrococcales	f__Micrococcaceae	g__Sinomonas	s__Sinomonas_albida	258	3.241e-06	0.888889	4
1618	d__Bacteria	k__unclassified_d__Bacteria	p__Actinobacteria	c__Actinomycetia	o__Micrococcales	f__Micrococcaceae	g__Sinomonas	s__Sinomonas_humi	70	8.79341e-07	0.444444	1
1619	d__Bacteria	k__unclassified_d__Bacteria	p__Actinobacteria	c__Actinomycetia	o__Micrococcales	f__Micrococcaceae	g__Sinomonas	s__Sinomonas_mesophila	26	3.26612e-07	0.288889	1
1620	d__Bacteria	k__unclassified_d__Bacteria	p__Actinobacteria	c__Actinomycetia	o__Micrococcales	f__Micrococcaceae	g__Sinomonas	s__Sinomonas_sp._5-5	32	4.01984e-07	0.111111	1
1621	d__Bacteria	k__unclassified_d__Bacteria	p__Actinobacteria	c__Actinomycetia	o__Micrococcales	f__Micrococcaceae	g__Sinomonas	s__Sinomonas_sp._KCTC_49339	34	4.27108e-07	0.333333	1
1622	d__Bacteria	k__unclassified_d__Bacteria	p__Actinobacteria	c__Actinomycetia	o__Micrococcales	f__Micrococcaceae	g__Sinomonas	s__Sinomonas_sp._R1AF57	30	3.7686e-07	0.2	1
1623	d__Bacteria	k__unclassified_d__Bacteria	p__Actinobacteria	c__Actinomycetia	o__Micrococcales	f__Micrococcaceae	g__Specibacter	s__Specibacter_cremeus	836	1.05018e-05	0.955556	13
1624	d__Bacteria	k__unclassified_d__Bacteria	p__Actinobacteria	c__Actinomycetia	o__Micrococcales	f__Micrococcaceae	g__Tersicoccus	s__Tersicoccus_phoenicis	96	1.20595e-06	0.577778	2
1625	d__Bacteria	k__unclassified_d__Bacteria	p__Actinobacteria	c__Actinomycetia	o__Micrococcales	f__Micrococcaceae	g__Tersicoccus	s__Tersicoccus_sp._Bi-70	84	1.05521e-06	0.644444	2
1626	d__Bacteria	k__unclassified_d__Bacteria	p__Actinobacteria	c__Actinomycetia	o__Micrococcales	f__Micrococcaceae	g__Zhihengliuella	s__Zhihengliuella_halotolerans	44	5.52728e-07	0.377778	1
1627	d__Bacteria	k__unclassified_d__Bacteria	p__Actinobacteria	c__Actinomycetia	o__Micrococcales	f__Micrococcaceae	g__unclassified_f__Micrococcaceae	s__unclassified_f__Micrococcaceae	406	5.10018e-06	0.977778	4
1628	d__Bacteria	k__unclassified_d__Bacteria	p__Actinobacteria	c__Actinomycetia	o__Micrococcales	f__Ornithinimicrobiaceae	g__Ornithinimicrobium	s__Ornithinimicrobium_cavernae	514	6.45687e-06	0.933333	3
1629	d__Bacteria	k__unclassified_d__Bacteria	p__Actinobacteria	c__Actinomycetia	o__Micrococcales	f__Ornithinimicrobiaceae	g__Ornithinimicrobium	s__Ornithinimicrobium_cerasi	902	1.13309e-05	0.977778	3
1630	d__Bacteria	k__unclassified_d__Bacteria	p__Actinobacteria	c__Actinomycetia	o__Micrococcales	f__Ornithinimicrobiaceae	g__Ornithinimicrobium	s__Ornithinimicrobium_ciconiae	402	5.04993e-06	0.888889	7
1631	d__Bacteria	k__unclassified_d__Bacteria	p__Actinobacteria	c__Actinomycetia	o__Micrococcales	f__Ornithinimicrobiaceae	g__Ornithinimicrobium	s__Ornithinimicrobium_flavum	694	8.71803e-06	1	7
1632	d__Bacteria	k__unclassified_d__Bacteria	p__Actinobacteria	c__Actinomycetia	o__Micrococcales	f__Ornithinimicrobiaceae	g__Ornithinimicrobium	s__Ornithinimicrobium_humiphilum	114	1.43207e-06	0.644444	4
1633	d__Bacteria	k__unclassified_d__Bacteria	p__Actinobacteria	c__Actinomycetia	o__Micrococcales	f__Ornithinimicrobiaceae	g__Ornithinimicrobium	s__Ornithinimicrobium_murale	44	5.52728e-07	0.266667	1
1634	d__Bacteria	k__unclassified_d__Bacteria	p__Actinobacteria	c__Actinomycetia	o__Micrococcales	f__Ornithinimicrobiaceae	g__Ornithinimicrobium	s__Ornithinimicrobium_pekingense	68	8.54217e-07	0.488889	2
1635	d__Bacteria	k__unclassified_d__Bacteria	p__Actinobacteria	c__Actinomycetia	o__Micrococcales	f__Ornithinimicrobiaceae	g__Ornithinimicrobium	s__Ornithinimicrobium_pratense	306	3.84397e-06	0.866667	1
1636	d__Bacteria	k__unclassified_d__Bacteria	p__Actinobacteria	c__Actinomycetia	o__Micrococcales	f__Ornithinimicrobiaceae	g__Ornithinimicrobium	s__Ornithinimicrobium_sediminis	436	5.47704e-06	0.933333	6
1637	d__Bacteria	k__unclassified_d__Bacteria	p__Actinobacteria	c__Actinomycetia	o__Micrococcales	f__Ornithinimicrobiaceae	g__Ornithinimicrobium	s__Ornithinimicrobium_sp._F0845	20	2.5124e-07	0.155556	1
1638	d__Bacteria	k__unclassified_d__Bacteria	p__Actinobacteria	c__Actinomycetia	o__Micrococcales	f__Ornithinimicrobiaceae	g__Ornithinimicrobium	s__Ornithinimicrobium_sp._INDO-MA30-4	102	1.28132e-06	0.555556	1
1639	d__Bacteria	k__unclassified_d__Bacteria	p__Actinobacteria	c__Actinomycetia	o__Micrococcales	f__Ornithinimicrobiaceae	g__Ornithinimicrobium	s__Ornithinimicrobium_sp._JY.X269	556	6.98448e-06	0.911111	3
1640	d__Bacteria	k__unclassified_d__Bacteria	p__Actinobacteria	c__Actinomycetia	o__Micrococcales	f__Ornithinimicrobiaceae	g__Ornithinimicrobium	s__unclassified_g__Ornithinimicrobium	166	2.08529e-06	0.733333	5
1641	d__Bacteria	k__unclassified_d__Bacteria	p__Actinobacteria	c__Actinomycetia	o__Micrococcales	f__Ornithinimicrobiaceae	g__Serinicoccus	s__Serinicoccus_chungangensis	128	1.60794e-06	0.511111	1
1642	d__Bacteria	k__unclassified_d__Bacteria	p__Actinobacteria	c__Actinomycetia	o__Micrococcales	f__Ornithinimicrobiaceae	g__Serinicoccus	s__Serinicoccus_hydrothermalis	230	2.88926e-06	0.755556	1
1643	d__Bacteria	k__unclassified_d__Bacteria	p__Actinobacteria	c__Actinomycetia	o__Micrococcales	f__Ornithinimicrobiaceae	g__Serinicoccus	s__Serinicoccus_kebangsaanensis	10	1.2562e-07	0.0888889	1
1644	d__Bacteria	k__unclassified_d__Bacteria	p__Actinobacteria	c__Actinomycetia	o__Micrococcales	f__Ornithinimicrobiaceae	g__Serinicoccus	s__Serinicoccus_marinus	62	7.78844e-07	0.377778	1
1645	d__Bacteria	k__unclassified_d__Bacteria	p__Actinobacteria	c__Actinomycetia	o__Micrococcales	f__Ornithinimicrobiaceae	g__Serinicoccus	s__Serinicoccus_profundi	52	6.53224e-07	0.377778	1
1646	d__Bacteria	k__unclassified_d__Bacteria	p__Actinobacteria	c__Actinomycetia	o__Micrococcales	f__Ornithinimicrobiaceae	g__Serinicoccus	s__Serinicoccus_sediminis	18	2.26116e-07	0.133333	1
1647	d__Bacteria	k__unclassified_d__Bacteria	p__Actinobacteria	c__Actinomycetia	o__Micrococcales	f__Ornithinimicrobiaceae	g__Serinicoccus	s__Serinicoccus_sp._CUA-874	98	1.23108e-06	0.488889	2
1648	d__Bacteria	k__unclassified_d__Bacteria	p__Actinobacteria	c__Actinomycetia	o__Micrococcales	f__Promicromonosporaceae	g__Antribacter	s__Antribacter_gilvus	70	8.79341e-07	0.444444	1
1649	d__Bacteria	k__unclassified_d__Bacteria	p__Actinobacteria	c__Actinomycetia	o__Micrococcales	f__Promicromonosporaceae	g__Antribacter	s__Antribacter_sp._KLBMP9083	2094	2.63048e-05	1	19
1650	d__Bacteria	k__unclassified_d__Bacteria	p__Actinobacteria	c__Actinomycetia	o__Micrococcales	f__Promicromonosporaceae	g__Cellulosimicrobium	s__Cellulosimicrobium_cellulans	244	3.06513e-06	0.866667	5
1651	d__Bacteria	k__unclassified_d__Bacteria	p__Actinobacteria	c__Actinomycetia	o__Micrococcales	f__Promicromonosporaceae	g__Cellulosimicrobium	s__Cellulosimicrobium_marinum	116	1.45719e-06	0.622222	4
1652	d__Bacteria	k__unclassified_d__Bacteria	p__Actinobacteria	c__Actinomycetia	o__Micrococcales	f__Promicromonosporaceae	g__Cellulosimicrobium	s__Cellulosimicrobium_sp._CUA-896	108	1.3567e-06	0.555556	3
1653	d__Bacteria	k__unclassified_d__Bacteria	p__Actinobacteria	c__Actinomycetia	o__Micrococcales	f__Promicromonosporaceae	g__Isoptericola	s__Isoptericola_cucumis	410	5.15042e-06	0.955556	1
1654	d__Bacteria	k__unclassified_d__Bacteria	p__Actinobacteria	c__Actinomycetia	o__Micrococcales	f__Promicromonosporaceae	g__Isoptericola	s__Isoptericola_halotolerans	140	1.75868e-06	0.755556	2
1655	d__Bacteria	k__unclassified_d__Bacteria	p__Actinobacteria	c__Actinomycetia	o__Micrococcales	f__Promicromonosporaceae	g__Isoptericola	s__Isoptericola_sediminis	62	7.78844e-07	0.422222	2
1656	d__Bacteria	k__unclassified_d__Bacteria	p__Actinobacteria	c__Actinomycetia	o__Micrococcales	f__Promicromonosporaceae	g__Isoptericola	s__Isoptericola_variabilis	62	7.78844e-07	0.377778	1
1657	d__Bacteria	k__unclassified_d__Bacteria	p__Actinobacteria	c__Actinomycetia	o__Micrococcales	f__Promicromonosporaceae	g__Myceligenerans	s__Myceligenerans_indicum	158	1.9848e-06	0.822222	1
1658	d__Bacteria	k__unclassified_d__Bacteria	p__Actinobacteria	c__Actinomycetia	o__Micrococcales	f__Promicromonosporaceae	g__Promicromonospora	s__Promicromonospora_soli	412	5.17555e-06	0.888889	2
1659	d__Bacteria	k__unclassified_d__Bacteria	p__Actinobacteria	c__Actinomycetia	o__Micrococcales	f__Promicromonosporaceae	g__Promicromonospora	s__Promicromonospora_sp._AC04	636	7.98944e-06	1	5
1660	d__Bacteria	k__unclassified_d__Bacteria	p__Actinobacteria	c__Actinomycetia	o__Micrococcales	f__Promicromonosporaceae	g__Promicromonospora	s__Promicromonospora_thailandica	12	1.50744e-07	0.111111	1
1661	d__Bacteria	k__unclassified_d__Bacteria	p__Actinobacteria	c__Actinomycetia	o__Micrococcales	f__Promicromonosporaceae	g__Promicromonospora	s__Promicromonospora_umidemergens	44	5.52728e-07	0.133333	1
1662	d__Bacteria	k__unclassified_d__Bacteria	p__Actinobacteria	c__Actinomycetia	o__Micrococcales	f__Promicromonosporaceae	g__Xylanimonas	s__Xylanimonas_allomyrinae	74	9.29589e-07	0.355556	1
1663	d__Bacteria	k__unclassified_d__Bacteria	p__Actinobacteria	c__Actinomycetia	o__Micrococcales	f__Promicromonosporaceae	g__Xylanimonas	s__Xylanimonas_cellulosilytica	38	4.77356e-07	0.333333	1
1664	d__Bacteria	k__unclassified_d__Bacteria	p__Actinobacteria	c__Actinomycetia	o__Micrococcales	f__Promicromonosporaceae	g__unclassified_f__Promicromonosporaceae	s__Promicromonosporaceae_bacterium	200	2.5124e-06	0.777778	1
1665	d__Bacteria	k__unclassified_d__Bacteria	p__Actinobacteria	c__Actinomycetia	o__Micrococcales	f__Ruaniaceae	g__Occultella	s__Occultella_aeris	16	2.00992e-07	0.155556	1
1666	d__Bacteria	k__unclassified_d__Bacteria	p__Actinobacteria	c__Actinomycetia	o__Micrococcales	f__Ruaniaceae	g__Occultella	s__Occultella_gossypii	286	3.59273e-06	0.933333	1
1667	d__Bacteria	k__unclassified_d__Bacteria	p__Actinobacteria	c__Actinomycetia	o__Micrococcales	f__Ruaniaceae	g__Occultella	s__Occultella_kanbiaonis	224	2.81389e-06	0.8	2
1668	d__Bacteria	k__unclassified_d__Bacteria	p__Actinobacteria	c__Actinomycetia	o__Micrococcales	f__Ruaniaceae	g__Ruania	s__Candidatus_Ruania_gallistercoris	32	4.01984e-07	0.288889	1
1669	d__Bacteria	k__unclassified_d__Bacteria	p__Actinobacteria	c__Actinomycetia	o__Micrococcales	f__Ruaniaceae	g__Ruania	s__Ruania_albidiflava	620	7.78844e-06	1	6
1670	d__Bacteria	k__unclassified_d__Bacteria	p__Actinobacteria	c__Actinomycetia	o__Micrococcales	f__Ruaniaceae	g__Ruania	s__Ruania_alkalisoli	66	8.29093e-07	0.222222	2
1671	d__Bacteria	k__unclassified_d__Bacteria	p__Actinobacteria	c__Actinomycetia	o__Micrococcales	f__Ruaniaceae	g__Ruania	s__Ruania_halotolerans	262	3.29125e-06	0.866667	3
1672	d__Bacteria	k__unclassified_d__Bacteria	p__Actinobacteria	c__Actinomycetia	o__Micrococcales	f__Ruaniaceae	g__Ruania	s__Ruania_zhangjianzhongii	26	3.26612e-07	0.244444	1
1673	d__Bacteria	k__unclassified_d__Bacteria	p__Actinobacteria	c__Actinomycetia	o__Micrococcales	f__Sanguibacteraceae	g__Sanguibacter	s__Sanguibacter_gelidistatuariae	252	3.16563e-06	0.888889	3
1674	d__Bacteria	k__unclassified_d__Bacteria	p__Actinobacteria	c__Actinomycetia	o__Micrococcales	f__Sanguibacteraceae	g__Sanguibacter	s__Sanguibacter_keddieii	8	1.00496e-07	0.0888889	1
1675	d__Bacteria	k__unclassified_d__Bacteria	p__Actinobacteria	c__Actinomycetia	o__Micrococcales	f__unclassified_o__Micrococcales	g__Pengzhenrongella	s__Pengzhenrongella_sicca	1496	1.87928e-05	1	15
1676	d__Bacteria	k__unclassified_d__Bacteria	p__Actinobacteria	c__Actinomycetia	o__Micrococcales	f__unclassified_o__Micrococcales	g__unclassified_o__Micrococcales	s__Micrococcales_bacterium	1886	2.36919e-05	1	37
1677	d__Bacteria	k__unclassified_d__Bacteria	p__Actinobacteria	c__Actinomycetia	o__Micrococcales	f__unclassified_o__Micrococcales	g__unclassified_o__Micrococcales	s__unclassified_o__Micrococcales	156	1.95967e-06	0.622222	2
1678	d__Bacteria	k__unclassified_d__Bacteria	p__Actinobacteria	c__Actinomycetia	o__Micromonosporales	f__Micromonosporaceae	g__Actinocatenispora	s__Actinocatenispora_comari	84	1.05521e-06	0.488889	1
1679	d__Bacteria	k__unclassified_d__Bacteria	p__Actinobacteria	c__Actinomycetia	o__Micromonosporales	f__Micromonosporaceae	g__Actinocatenispora	s__Actinocatenispora_rupis	406	5.10018e-06	0.977778	7
1680	d__Bacteria	k__unclassified_d__Bacteria	p__Actinobacteria	c__Actinomycetia	o__Micromonosporales	f__Micromonosporaceae	g__Actinocatenispora	s__Actinocatenispora_sera	66	8.29093e-07	0.333333	1
1681	d__Bacteria	k__unclassified_d__Bacteria	p__Actinobacteria	c__Actinomycetia	o__Micromonosporales	f__Micromonosporaceae	g__Actinocatenispora	s__Actinocatenispora_thailandica	90	1.13058e-06	0.644444	2
1682	d__Bacteria	k__unclassified_d__Bacteria	p__Actinobacteria	c__Actinomycetia	o__Micromonosporales	f__Micromonosporaceae	g__Actinoplanes	s__Actinoplanes_abujensis	52	6.53224e-07	0.377778	2
1683	d__Bacteria	k__unclassified_d__Bacteria	p__Actinobacteria	c__Actinomycetia	o__Micromonosporales	f__Micromonosporaceae	g__Actinoplanes	s__Actinoplanes_atraurantiacus	956	1.20093e-05	1	8
1684	d__Bacteria	k__unclassified_d__Bacteria	p__Actinobacteria	c__Actinomycetia	o__Micromonosporales	f__Micromonosporaceae	g__Actinoplanes	s__Actinoplanes_auranticolor	1698	2.13303e-05	1	16
1685	d__Bacteria	k__unclassified_d__Bacteria	p__Actinobacteria	c__Actinomycetia	o__Micromonosporales	f__Micromonosporaceae	g__Actinoplanes	s__Actinoplanes_aureus	1712	2.15062e-05	1	22
1686	d__Bacteria	k__unclassified_d__Bacteria	p__Actinobacteria	c__Actinomycetia	o__Micromonosporales	f__Micromonosporaceae	g__Actinoplanes	s__Actinoplanes_awajinensis	868	1.09038e-05	0.977778	10
1687	d__Bacteria	k__unclassified_d__Bacteria	p__Actinobacteria	c__Actinomycetia	o__Micromonosporales	f__Micromonosporaceae	g__Actinoplanes	s__Actinoplanes_bogorensis	638	8.01456e-06	0.977778	8
1688	d__Bacteria	k__unclassified_d__Bacteria	p__Actinobacteria	c__Actinomycetia	o__Micromonosporales	f__Micromonosporaceae	g__Actinoplanes	s__Actinoplanes_brasiliensis	558	7.0096e-06	0.977778	10
1689	d__Bacteria	k__unclassified_d__Bacteria	p__Actinobacteria	c__Actinomycetia	o__Micromonosporales	f__Micromonosporaceae	g__Actinoplanes	s__Actinoplanes_campanulatus	674	8.46679e-06	0.977778	3
1690	d__Bacteria	k__unclassified_d__Bacteria	p__Actinobacteria	c__Actinomycetia	o__Micromonosporales	f__Micromonosporaceae	g__Actinoplanes	s__Actinoplanes_capillaceus	20	2.5124e-07	0.177778	1
1691	d__Bacteria	k__unclassified_d__Bacteria	p__Actinobacteria	c__Actinomycetia	o__Micromonosporales	f__Micromonosporaceae	g__Actinoplanes	s__Actinoplanes_consettensis	488	6.13026e-06	0.955556	5
1692	d__Bacteria	k__unclassified_d__Bacteria	p__Actinobacteria	c__Actinomycetia	o__Micromonosporales	f__Micromonosporaceae	g__Actinoplanes	s__Actinoplanes_couchii	144	1.80893e-06	0.844444	3
1693	d__Bacteria	k__unclassified_d__Bacteria	p__Actinobacteria	c__Actinomycetia	o__Micromonosporales	f__Micromonosporaceae	g__Actinoplanes	s__Actinoplanes_cyaneus	126	1.58281e-06	0.733333	6
1694	d__Bacteria	k__unclassified_d__Bacteria	p__Actinobacteria	c__Actinomycetia	o__Micromonosporales	f__Micromonosporaceae	g__Actinoplanes	s__Actinoplanes_deccanensis	670	8.41655e-06	0.955556	11
1695	d__Bacteria	k__unclassified_d__Bacteria	p__Actinobacteria	c__Actinomycetia	o__Micromonosporales	f__Micromonosporaceae	g__Actinoplanes	s__Actinoplanes_derwentensis	146	1.83405e-06	0.8	2
1696	d__Bacteria	k__unclassified_d__Bacteria	p__Actinobacteria	c__Actinomycetia	o__Micromonosporales	f__Micromonosporaceae	g__Actinoplanes	s__Actinoplanes_digitatis	4712	5.91922e-05	1	88
1697	d__Bacteria	k__unclassified_d__Bacteria	p__Actinobacteria	c__Actinomycetia	o__Micromonosporales	f__Micromonosporaceae	g__Actinoplanes	s__Actinoplanes_durhamensis	1322	1.6607e-05	1	10
1698	d__Bacteria	k__unclassified_d__Bacteria	p__Actinobacteria	c__Actinomycetia	o__Micromonosporales	f__Micromonosporaceae	g__Actinoplanes	s__Actinoplanes_ferrugineus	272	3.41687e-06	0.888889	6
1699	d__Bacteria	k__unclassified_d__Bacteria	p__Actinobacteria	c__Actinomycetia	o__Micromonosporales	f__Micromonosporaceae	g__Actinoplanes	s__Actinoplanes_flavus	16	2.00992e-07	0.0888889	1
1700	d__Bacteria	k__unclassified_d__Bacteria	p__Actinobacteria	c__Actinomycetia	o__Micromonosporales	f__Micromonosporaceae	g__Actinoplanes	s__Actinoplanes_friuliensis	890	1.11802e-05	1	13
1701	d__Bacteria	k__unclassified_d__Bacteria	p__Actinobacteria	c__Actinomycetia	o__Micromonosporales	f__Micromonosporaceae	g__Actinoplanes	s__Actinoplanes_globisporus	6520	8.19043e-05	1	61
1702	d__Bacteria	k__unclassified_d__Bacteria	p__Actinobacteria	c__Actinomycetia	o__Micromonosporales	f__Micromonosporaceae	g__Actinoplanes	s__Actinoplanes_hulinensis	116	1.45719e-06	0.555556	3
1703	d__Bacteria	k__unclassified_d__Bacteria	p__Actinobacteria	c__Actinomycetia	o__Micromonosporales	f__Micromonosporaceae	g__Actinoplanes	s__Actinoplanes_humidus	278	3.49224e-06	0.866667	6
1704	d__Bacteria	k__unclassified_d__Bacteria	p__Actinobacteria	c__Actinomycetia	o__Micromonosporales	f__Micromonosporaceae	g__Actinoplanes	s__Actinoplanes_ianthinogenes	654	8.21555e-06	0.866667	9
1705	d__Bacteria	k__unclassified_d__Bacteria	p__Actinobacteria	c__Actinomycetia	o__Micromonosporales	f__Micromonosporaceae	g__Actinoplanes	s__Actinoplanes_italicus	298	3.74348e-06	0.866667	5
1706	d__Bacteria	k__unclassified_d__Bacteria	p__Actinobacteria	c__Actinomycetia	o__Micromonosporales	f__Micromonosporaceae	g__Actinoplanes	s__Actinoplanes_lichenicola	638	8.01456e-06	1	4
1707	d__Bacteria	k__unclassified_d__Bacteria	p__Actinobacteria	c__Actinomycetia	o__Micromonosporales	f__Micromonosporaceae	g__Actinoplanes	s__Actinoplanes_lobatus	474	5.95439e-06	0.911111	4
1708	d__Bacteria	k__unclassified_d__Bacteria	p__Actinobacteria	c__Actinomycetia	o__Micromonosporales	f__Micromonosporaceae	g__Actinoplanes	s__Actinoplanes_lutulentus	528	6.63274e-06	1	7
1709	d__Bacteria	k__unclassified_d__Bacteria	p__Actinobacteria	c__Actinomycetia	o__Micromonosporales	f__Micromonosporaceae	g__Actinoplanes	s__Actinoplanes_missouriensis	326	4.09521e-06	0.777778	5
1710	d__Bacteria	k__unclassified_d__Bacteria	p__Actinobacteria	c__Actinomycetia	o__Micromonosporales	f__Micromonosporaceae	g__Actinoplanes	s__Actinoplanes_nipponensis	1508	1.89435e-05	1	21
1711	d__Bacteria	k__unclassified_d__Bacteria	p__Actinobacteria	c__Actinomycetia	o__Micromonosporales	f__Micromonosporaceae	g__Actinoplanes	s__Actinoplanes_octamycinicus	774	9.72299e-06	1	9
1712	d__Bacteria	k__unclassified_d__Bacteria	p__Actinobacteria	c__Actinomycetia	o__Micromonosporales	f__Micromonosporaceae	g__Actinoplanes	s__Actinoplanes_ovalisporus	164	2.06017e-06	0.777778	3
1713	d__Bacteria	k__unclassified_d__Bacteria	p__Actinobacteria	c__Actinomycetia	o__Micromonosporales	f__Micromonosporaceae	g__Actinoplanes	s__Actinoplanes_palleronii	108	1.3567e-06	0.577778	2
1714	d__Bacteria	k__unclassified_d__Bacteria	p__Actinobacteria	c__Actinomycetia	o__Micromonosporales	f__Micromonosporaceae	g__Actinoplanes	s__Actinoplanes_philippinensis	246	3.09025e-06	0.822222	2
1715	d__Bacteria	k__unclassified_d__Bacteria	p__Actinobacteria	c__Actinomycetia	o__Micromonosporales	f__Micromonosporaceae	g__Actinoplanes	s__Actinoplanes_rectilineatus	634	7.96431e-06	1	14
1716	d__Bacteria	k__unclassified_d__Bacteria	p__Actinobacteria	c__Actinomycetia	o__Micromonosporales	f__Micromonosporaceae	g__Actinoplanes	s__Actinoplanes_regularis	202	2.53753e-06	0.888889	4
1717	d__Bacteria	k__unclassified_d__Bacteria	p__Actinobacteria	c__Actinomycetia	o__Micromonosporales	f__Micromonosporaceae	g__Actinoplanes	s__Actinoplanes_rishiriensis	1958	2.45964e-05	1	19
1718	d__Bacteria	k__unclassified_d__Bacteria	p__Actinobacteria	c__Actinomycetia	o__Micromonosporales	f__Micromonosporaceae	g__Actinoplanes	s__Actinoplanes_siamensis	34	4.27108e-07	0.311111	2
1719	d__Bacteria	k__unclassified_d__Bacteria	p__Actinobacteria	c__Actinomycetia	o__Micromonosporales	f__Micromonosporaceae	g__Actinoplanes	s__Actinoplanes_sp._ATCC_53533	5220	6.55737e-05	1	57
1720	d__Bacteria	k__unclassified_d__Bacteria	p__Actinobacteria	c__Actinomycetia	o__Micromonosporales	f__Micromonosporaceae	g__Actinoplanes	s__Actinoplanes_sp._DH11	152	1.90943e-06	0.777778	4
1721	d__Bacteria	k__unclassified_d__Bacteria	p__Actinobacteria	c__Actinomycetia	o__Micromonosporales	f__Micromonosporaceae	g__Actinoplanes	s__Actinoplanes_sp._ID05-A0637	28	3.51736e-07	0.0666667	1
1722	d__Bacteria	k__unclassified_d__Bacteria	p__Actinobacteria	c__Actinomycetia	o__Micromonosporales	f__Micromonosporaceae	g__Actinoplanes	s__Actinoplanes_sp._L3-i22	436	5.47704e-06	0.977778	4
1723	d__Bacteria	k__unclassified_d__Bacteria	p__Actinobacteria	c__Actinomycetia	o__Micromonosporales	f__Micromonosporaceae	g__Actinoplanes	s__Actinoplanes_sp._LAM7112	112	1.40694e-06	0.577778	4
1724	d__Bacteria	k__unclassified_d__Bacteria	p__Actinobacteria	c__Actinomycetia	o__Micromonosporales	f__Micromonosporaceae	g__Actinoplanes	s__Actinoplanes_sp._M2I2	486	6.10514e-06	0.977778	9
1725	d__Bacteria	k__unclassified_d__Bacteria	p__Actinobacteria	c__Actinomycetia	o__Micromonosporales	f__Micromonosporaceae	g__Actinoplanes	s__Actinoplanes_sp._M4I6	406	5.10018e-06	0.955556	7
1726	d__Bacteria	k__unclassified_d__Bacteria	p__Actinobacteria	c__Actinomycetia	o__Micromonosporales	f__Micromonosporaceae	g__Actinoplanes	s__Actinoplanes_sp._N902-109	394	4.94943e-06	0.933333	4
1727	d__Bacteria	k__unclassified_d__Bacteria	p__Actinobacteria	c__Actinomycetia	o__Micromonosporales	f__Micromonosporaceae	g__Actinoplanes	s__Actinoplanes_sp._NBRC_14428	634	7.96431e-06	1	12
1728	d__Bacteria	k__unclassified_d__Bacteria	p__Actinobacteria	c__Actinomycetia	o__Micromonosporales	f__Micromonosporaceae	g__Actinoplanes	s__Actinoplanes_sp._OR16	990	1.24364e-05	0.977778	10
1729	d__Bacteria	k__unclassified_d__Bacteria	p__Actinobacteria	c__Actinomycetia	o__Micromonosporales	f__Micromonosporaceae	g__Actinoplanes	s__Actinoplanes_sp._SE50/110	80	1.00496e-06	0.511111	1
1730	d__Bacteria	k__unclassified_d__Bacteria	p__Actinobacteria	c__Actinomycetia	o__Micromonosporales	f__Micromonosporaceae	g__Actinoplanes	s__Actinoplanes_sp._TBRC_11911	2910	3.65554e-05	1	41
1731	d__Bacteria	k__unclassified_d__Bacteria	p__Actinobacteria	c__Actinomycetia	o__Micromonosporales	f__Micromonosporaceae	g__Actinoplanes	s__Actinoplanes_sp._TFC3	228	2.86414e-06	0.888889	5
1732	d__Bacteria	k__unclassified_d__Bacteria	p__Actinobacteria	c__Actinomycetia	o__Micromonosporales	f__Micromonosporaceae	g__Actinoplanes	s__Actinoplanes_sp._TRM66264-DLM	140	1.75868e-06	0.644444	3
1733	d__Bacteria	k__unclassified_d__Bacteria	p__Actinobacteria	c__Actinomycetia	o__Micromonosporales	f__Micromonosporaceae	g__Actinoplanes	s__Actinoplanes_sp._TRM88002	522	6.55737e-06	0.911111	7
1734	d__Bacteria	k__unclassified_d__Bacteria	p__Actinobacteria	c__Actinomycetia	o__Micromonosporales	f__Micromonosporaceae	g__Actinoplanes	s__Actinoplanes_sp._TRM_88003	96	1.20595e-06	0.644444	2
1735	d__Bacteria	k__unclassified_d__Bacteria	p__Actinobacteria	c__Actinomycetia	o__Micromonosporales	f__Micromonosporaceae	g__Actinoplanes	s__Actinoplanes_subtropicus	2884	3.62288e-05	1	25
1736	d__Bacteria	k__unclassified_d__Bacteria	p__Actinobacteria	c__Actinomycetia	o__Micromonosporales	f__Micromonosporaceae	g__Actinoplanes	s__Actinoplanes_teichomyceticus	722	9.06977e-06	1	14
1737	d__Bacteria	k__unclassified_d__Bacteria	p__Actinobacteria	c__Actinomycetia	o__Micromonosporales	f__Micromonosporaceae	g__Actinoplanes	s__Actinoplanes_tereljensis	886	1.11299e-05	0.977778	10
1738	d__Bacteria	k__unclassified_d__Bacteria	p__Actinobacteria	c__Actinomycetia	o__Micromonosporales	f__Micromonosporaceae	g__Actinoplanes	s__Actinoplanes_toevensis	1656	2.08027e-05	1	20
1739	d__Bacteria	k__unclassified_d__Bacteria	p__Actinobacteria	c__Actinomycetia	o__Micromonosporales	f__Micromonosporaceae	g__Actinoplanes	s__Actinoplanes_utahensis	28	3.51736e-07	0.177778	2
1740	d__Bacteria	k__unclassified_d__Bacteria	p__Actinobacteria	c__Actinomycetia	o__Micromonosporales	f__Micromonosporaceae	g__Actinoplanes	s__Actinoplanes_xinjiangensis	88	1.10546e-06	0.577778	4
1741	d__Bacteria	k__unclassified_d__Bacteria	p__Actinobacteria	c__Actinomycetia	o__Micromonosporales	f__Micromonosporaceae	g__Actinoplanes	s__unclassified_g__Actinoplanes	26	3.26612e-07	0.2	1
1742	d__Bacteria	k__unclassified_d__Bacteria	p__Actinobacteria	c__Actinomycetia	o__Micromonosporales	f__Micromonosporaceae	g__Allocatelliglobosispora	s__Allocatelliglobosispora_scoriae	160	2.00992e-06	0.755556	4
1743	d__Bacteria	k__unclassified_d__Bacteria	p__Actinobacteria	c__Actinomycetia	o__Micromonosporales	f__Micromonosporaceae	g__Allorhizocola	s__Allorhizocola_rhizosphaerae	350	4.3967e-06	0.977778	5
1744	d__Bacteria	k__unclassified_d__Bacteria	p__Actinobacteria	c__Actinomycetia	o__Micromonosporales	f__Micromonosporaceae	g__Asanoa	s__Asanoa_ferruginea	806	1.0125e-05	1	13
1745	d__Bacteria	k__unclassified_d__Bacteria	p__Actinobacteria	c__Actinomycetia	o__Micromonosporales	f__Micromonosporaceae	g__Asanoa	s__Asanoa_hainanensis	678	8.51704e-06	1	10
1746	d__Bacteria	k__unclassified_d__Bacteria	p__Actinobacteria	c__Actinomycetia	o__Micromonosporales	f__Micromonosporaceae	g__Asanoa	s__Asanoa_iriomotensis	1112	1.3969e-05	1	16
1747	d__Bacteria	k__unclassified_d__Bacteria	p__Actinobacteria	c__Actinomycetia	o__Micromonosporales	f__Micromonosporaceae	g__Asanoa	s__Asanoa_ishikariensis	460	5.77852e-06	1	11
1748	d__Bacteria	k__unclassified_d__Bacteria	p__Actinobacteria	c__Actinomycetia	o__Micromonosporales	f__Micromonosporaceae	g__Asanoa	s__Asanoa_siamensis	310	3.89422e-06	0.933333	6
1749	d__Bacteria	k__unclassified_d__Bacteria	p__Actinobacteria	c__Actinomycetia	o__Micromonosporales	f__Micromonosporaceae	g__Catellatospora	s__Catellatospora_bangladeshensis	32	4.01984e-07	0.133333	2
1750	d__Bacteria	k__unclassified_d__Bacteria	p__Actinobacteria	c__Actinomycetia	o__Micromonosporales	f__Micromonosporaceae	g__Catellatospora	s__Catellatospora_chokoriensis	1044	1.31147e-05	1	6
1751	d__Bacteria	k__unclassified_d__Bacteria	p__Actinobacteria	c__Actinomycetia	o__Micromonosporales	f__Micromonosporaceae	g__Catellatospora	s__Catellatospora_coxensis	282	3.54249e-06	0.866667	4
1752	d__Bacteria	k__unclassified_d__Bacteria	p__Actinobacteria	c__Actinomycetia	o__Micromonosporales	f__Micromonosporaceae	g__Catellatospora	s__Catellatospora_methionotrophica	220	2.76364e-06	0.822222	3
1753	d__Bacteria	k__unclassified_d__Bacteria	p__Actinobacteria	c__Actinomycetia	o__Micromonosporales	f__Micromonosporaceae	g__Catellatospora	s__Catellatospora_paridis	4666	5.86143e-05	1	24
1754	d__Bacteria	k__unclassified_d__Bacteria	p__Actinobacteria	c__Actinomycetia	o__Micromonosporales	f__Micromonosporaceae	g__Catellatospora	s__Catellatospora_sichuanensis	360	4.52232e-06	0.933333	6
1755	d__Bacteria	k__unclassified_d__Bacteria	p__Actinobacteria	c__Actinomycetia	o__Micromonosporales	f__Micromonosporaceae	g__Catellatospora	s__Catellatospora_sp._IY07-71	140	1.75868e-06	0.688889	4
1756	d__Bacteria	k__unclassified_d__Bacteria	p__Actinobacteria	c__Actinomycetia	o__Micromonosporales	f__Micromonosporaceae	g__Catellatospora	s__Catellatospora_sp._TT07R-123	370	4.64794e-06	0.888889	6
1757	d__Bacteria	k__unclassified_d__Bacteria	p__Actinobacteria	c__Actinomycetia	o__Micromonosporales	f__Micromonosporaceae	g__Catellatospora	s__Catellatospora_tritici	666	8.3663e-06	0.977778	14
1758	d__Bacteria	k__unclassified_d__Bacteria	p__Actinobacteria	c__Actinomycetia	o__Micromonosporales	f__Micromonosporaceae	g__Catellatospora	s__Catellatospora_vulcania	106	1.33157e-06	0.644444	2
1759	d__Bacteria	k__unclassified_d__Bacteria	p__Actinobacteria	c__Actinomycetia	o__Micromonosporales	f__Micromonosporaceae	g__Catelliglobosispora	s__Catelliglobosispora_koreensis	328	4.12034e-06	0.955556	6
1760	d__Bacteria	k__unclassified_d__Bacteria	p__Actinobacteria	c__Actinomycetia	o__Micromonosporales	f__Micromonosporaceae	g__Catenuloplanes	s__Catenuloplanes_japonicus	218	2.73852e-06	0.822222	6
1761	d__Bacteria	k__unclassified_d__Bacteria	p__Actinobacteria	c__Actinomycetia	o__Micromonosporales	f__Micromonosporaceae	g__Couchioplanes	s__Couchioplanes_caeruleus	2058	2.58526e-05	1	27
1762	d__Bacteria	k__unclassified_d__Bacteria	p__Actinobacteria	c__Actinomycetia	o__Micromonosporales	f__Micromonosporaceae	g__Dactylosporangium	s__Dactylosporangium_aurantiacum	218	2.73852e-06	0.8	6
1763	d__Bacteria	k__unclassified_d__Bacteria	p__Actinobacteria	c__Actinomycetia	o__Micromonosporales	f__Micromonosporaceae	g__Dactylosporangium	s__Dactylosporangium_siamense	864	1.08536e-05	0.977778	9
1764	d__Bacteria	k__unclassified_d__Bacteria	p__Actinobacteria	c__Actinomycetia	o__Micromonosporales	f__Micromonosporaceae	g__Dactylosporangium	s__Dactylosporangium_sp.	1962	2.46467e-05	1	55
1765	d__Bacteria	k__unclassified_d__Bacteria	p__Actinobacteria	c__Actinomycetia	o__Micromonosporales	f__Micromonosporaceae	g__Dactylosporangium	s__Dactylosporangium_sp._AC04546	2756	3.46209e-05	1	23
1766	d__Bacteria	k__unclassified_d__Bacteria	p__Actinobacteria	c__Actinomycetia	o__Micromonosporales	f__Micromonosporaceae	g__Dactylosporangium	s__Dactylosporangium_sucinum	4042	5.07756e-05	1	46
1767	d__Bacteria	k__unclassified_d__Bacteria	p__Actinobacteria	c__Actinomycetia	o__Micromonosporales	f__Micromonosporaceae	g__Dactylosporangium	s__Dactylosporangium_vinaceum	246	3.09025e-06	0.955556	3
1768	d__Bacteria	k__unclassified_d__Bacteria	p__Actinobacteria	c__Actinomycetia	o__Micromonosporales	f__Micromonosporaceae	g__Hamadaea	s__Hamadaea_flava	770	9.67275e-06	0.955556	8
1769	d__Bacteria	k__unclassified_d__Bacteria	p__Actinobacteria	c__Actinomycetia	o__Micromonosporales	f__Micromonosporaceae	g__Hamadaea	s__Hamadaea_sp.	1118	1.40443e-05	1	25
1770	d__Bacteria	k__unclassified_d__Bacteria	p__Actinobacteria	c__Actinomycetia	o__Micromonosporales	f__Micromonosporaceae	g__Hamadaea	s__Hamadaea_tsunoensis	396	4.97456e-06	0.977778	4
1771	d__Bacteria	k__unclassified_d__Bacteria	p__Actinobacteria	c__Actinomycetia	o__Micromonosporales	f__Micromonosporaceae	g__Krasilnikovia	s__Krasilnikovia_cinnamomea	1594	2.00238e-05	1	21
1772	d__Bacteria	k__unclassified_d__Bacteria	p__Actinobacteria	c__Actinomycetia	o__Micromonosporales	f__Micromonosporaceae	g__Longispora	s__Longispora_albida	108	1.3567e-06	0.688889	3
1773	d__Bacteria	k__unclassified_d__Bacteria	p__Actinobacteria	c__Actinomycetia	o__Micromonosporales	f__Micromonosporaceae	g__Longispora	s__Longispora_fulva	142	1.78381e-06	0.688889	4
1774	d__Bacteria	k__unclassified_d__Bacteria	p__Actinobacteria	c__Actinomycetia	o__Micromonosporales	f__Micromonosporaceae	g__Longispora	s__Longispora_sp.	100	1.2562e-06	0.688889	3
1775	d__Bacteria	k__unclassified_d__Bacteria	p__Actinobacteria	c__Actinomycetia	o__Micromonosporales	f__Micromonosporaceae	g__Mangrovihabitans	s__Mangrovihabitans_endophyticus	380	4.77356e-06	0.955556	7
1776	d__Bacteria	k__unclassified_d__Bacteria	p__Actinobacteria	c__Actinomycetia	o__Micromonosporales	f__Micromonosporaceae	g__Micromonospora	s__Micromonospora_acroterricola	450	5.6529e-06	0.977778	9
1777	d__Bacteria	k__unclassified_d__Bacteria	p__Actinobacteria	c__Actinomycetia	o__Micromonosporales	f__Micromonosporaceae	g__Micromonospora	s__Micromonospora_andamanensis	240	3.01488e-06	0.777778	3
1778	d__Bacteria	k__unclassified_d__Bacteria	p__Actinobacteria	c__Actinomycetia	o__Micromonosporales	f__Micromonosporaceae	g__Micromonospora	s__Micromonospora_arborensis	112	1.40694e-06	0.666667	1
1779	d__Bacteria	k__unclassified_d__Bacteria	p__Actinobacteria	c__Actinomycetia	o__Micromonosporales	f__Micromonosporaceae	g__Micromonospora	s__Micromonospora_arida	64	8.03968e-07	0.4	1
1780	d__Bacteria	k__unclassified_d__Bacteria	p__Actinobacteria	c__Actinomycetia	o__Micromonosporales	f__Micromonosporaceae	g__Micromonospora	s__Micromonospora_aurantiaca	496	6.23076e-06	0.955556	14
1781	d__Bacteria	k__unclassified_d__Bacteria	p__Actinobacteria	c__Actinomycetia	o__Micromonosporales	f__Micromonosporaceae	g__Micromonospora	s__Micromonospora_auratinigra	36	4.52232e-07	0.355556	2
1782	d__Bacteria	k__unclassified_d__Bacteria	p__Actinobacteria	c__Actinomycetia	o__Micromonosporales	f__Micromonosporaceae	g__Micromonospora	s__Micromonospora_avicenniae	992	1.24615e-05	1	9
1783	d__Bacteria	k__unclassified_d__Bacteria	p__Actinobacteria	c__Actinomycetia	o__Micromonosporales	f__Micromonosporaceae	g__Micromonospora	s__Micromonospora_carbonacea	824	1.03511e-05	1	6
1784	d__Bacteria	k__unclassified_d__Bacteria	p__Actinobacteria	c__Actinomycetia	o__Micromonosporales	f__Micromonosporaceae	g__Micromonospora	s__Micromonospora_chaiyaphumensis	124	1.55769e-06	0.555556	5
1785	d__Bacteria	k__unclassified_d__Bacteria	p__Actinobacteria	c__Actinomycetia	o__Micromonosporales	f__Micromonosporaceae	g__Micromonospora	s__Micromonospora_chalcea	352	4.42183e-06	0.977778	7
1786	d__Bacteria	k__unclassified_d__Bacteria	p__Actinobacteria	c__Actinomycetia	o__Micromonosporales	f__Micromonosporaceae	g__Micromonospora	s__Micromonospora_chersina	244	3.06513e-06	0.933333	3
1787	d__Bacteria	k__unclassified_d__Bacteria	p__Actinobacteria	c__Actinomycetia	o__Micromonosporales	f__Micromonosporaceae	g__Micromonospora	s__Micromonospora_chokoriensis	278	3.49224e-06	0.955556	2
1788	d__Bacteria	k__unclassified_d__Bacteria	p__Actinobacteria	c__Actinomycetia	o__Micromonosporales	f__Micromonosporaceae	g__Micromonospora	s__Micromonospora_coriariae	46	5.77852e-07	0.311111	2
1789	d__Bacteria	k__unclassified_d__Bacteria	p__Actinobacteria	c__Actinomycetia	o__Micromonosporales	f__Micromonosporaceae	g__Micromonospora	s__Micromonospora_costi	96	1.20595e-06	0.555556	4
1790	d__Bacteria	k__unclassified_d__Bacteria	p__Actinobacteria	c__Actinomycetia	o__Micromonosporales	f__Micromonosporaceae	g__Micromonospora	s__Micromonospora_coxensis	506	6.35638e-06	0.911111	3
1791	d__Bacteria	k__unclassified_d__Bacteria	p__Actinobacteria	c__Actinomycetia	o__Micromonosporales	f__Micromonosporaceae	g__Micromonospora	s__Micromonospora_craniellae	8	1.00496e-07	0.0444444	1
1792	d__Bacteria	k__unclassified_d__Bacteria	p__Actinobacteria	c__Actinomycetia	o__Micromonosporales	f__Micromonosporaceae	g__Micromonospora	s__Micromonospora_craterilacus	260	3.26612e-06	0.911111	6
1793	d__Bacteria	k__unclassified_d__Bacteria	p__Actinobacteria	c__Actinomycetia	o__Micromonosporales	f__Micromonosporaceae	g__Micromonospora	s__Micromonospora_cremea	448	5.62778e-06	0.955556	6
1794	d__Bacteria	k__unclassified_d__Bacteria	p__Actinobacteria	c__Actinomycetia	o__Micromonosporales	f__Micromonosporaceae	g__Micromonospora	s__Micromonospora_deserti	652	8.19043e-06	1	6
1795	d__Bacteria	k__unclassified_d__Bacteria	p__Actinobacteria	c__Actinomycetia	o__Micromonosporales	f__Micromonosporaceae	g__Micromonospora	s__Micromonospora_eburnea	174	2.18579e-06	0.666667	2
1796	d__Bacteria	k__unclassified_d__Bacteria	p__Actinobacteria	c__Actinomycetia	o__Micromonosporales	f__Micromonosporaceae	g__Micromonospora	s__Micromonospora_echinaurantiaca	178	2.23604e-06	0.8	4
1797	d__Bacteria	k__unclassified_d__Bacteria	p__Actinobacteria	c__Actinomycetia	o__Micromonosporales	f__Micromonosporaceae	g__Micromonospora	s__Micromonospora_echinofusca	192	2.41191e-06	0.8	4
1798	d__Bacteria	k__unclassified_d__Bacteria	p__Actinobacteria	c__Actinomycetia	o__Micromonosporales	f__Micromonosporaceae	g__Micromonospora	s__Micromonospora_echinospora	272	3.41687e-06	0.933333	6
1799	d__Bacteria	k__unclassified_d__Bacteria	p__Actinobacteria	c__Actinomycetia	o__Micromonosporales	f__Micromonosporaceae	g__Micromonospora	s__Micromonospora_endolithica	678	8.51704e-06	1	5
1800	d__Bacteria	k__unclassified_d__Bacteria	p__Actinobacteria	c__Actinomycetia	o__Micromonosporales	f__Micromonosporaceae	g__Micromonospora	s__Micromonospora_endophytica_(Xie_et_al._2001)_Li_et_al._2019	552	6.93423e-06	1	21
1801	d__Bacteria	k__unclassified_d__Bacteria	p__Actinobacteria	c__Actinomycetia	o__Micromonosporales	f__Micromonosporaceae	g__Micromonospora	s__Micromonospora_fluostatini	72	9.04465e-07	0.488889	1
1802	d__Bacteria	k__unclassified_d__Bacteria	p__Actinobacteria	c__Actinomycetia	o__Micromonosporales	f__Micromonosporaceae	g__Micromonospora	s__Micromonospora_fulviviridis	38	4.77356e-07	0.288889	3
1803	d__Bacteria	k__unclassified_d__Bacteria	p__Actinobacteria	c__Actinomycetia	o__Micromonosporales	f__Micromonosporaceae	g__Micromonospora	s__Micromonospora_globbae	388	4.87406e-06	0.933333	6
1804	d__Bacteria	k__unclassified_d__Bacteria	p__Actinobacteria	c__Actinomycetia	o__Micromonosporales	f__Micromonosporaceae	g__Micromonospora	s__Micromonospora_globispora	14938	0.000187651	1	203
1805	d__Bacteria	k__unclassified_d__Bacteria	p__Actinobacteria	c__Actinomycetia	o__Micromonosporales	f__Micromonosporaceae	g__Micromonospora	s__Micromonospora_haikouensis	122	1.53256e-06	0.6	3
1806	d__Bacteria	k__unclassified_d__Bacteria	p__Actinobacteria	c__Actinomycetia	o__Micromonosporales	f__Micromonosporaceae	g__Micromonospora	s__Micromonospora_halophytica	86	1.08033e-06	0.6	1
1807	d__Bacteria	k__unclassified_d__Bacteria	p__Actinobacteria	c__Actinomycetia	o__Micromonosporales	f__Micromonosporaceae	g__Micromonospora	s__Micromonospora_humi	30	3.7686e-07	0.177778	1
1808	d__Bacteria	k__unclassified_d__Bacteria	p__Actinobacteria	c__Actinomycetia	o__Micromonosporales	f__Micromonosporaceae	g__Micromonospora	s__Micromonospora_humida	4	5.0248e-08	0.0444444	1
1809	d__Bacteria	k__unclassified_d__Bacteria	p__Actinobacteria	c__Actinomycetia	o__Micromonosporales	f__Micromonosporaceae	g__Micromonospora	s__Micromonospora_inaquosa	100	1.2562e-06	0.555556	2
1810	d__Bacteria	k__unclassified_d__Bacteria	p__Actinobacteria	c__Actinomycetia	o__Micromonosporales	f__Micromonosporaceae	g__Micromonospora	s__Micromonospora_inositola	3682	4.62533e-05	1	52
1811	d__Bacteria	k__unclassified_d__Bacteria	p__Actinobacteria	c__Actinomycetia	o__Micromonosporales	f__Micromonosporaceae	g__Micromonospora	s__Micromonospora_inyonensis	214	2.68827e-06	0.844444	3
1812	d__Bacteria	k__unclassified_d__Bacteria	p__Actinobacteria	c__Actinomycetia	o__Micromonosporales	f__Micromonosporaceae	g__Micromonospora	s__Micromonospora_jinlongensis	134	1.68331e-06	0.6	2
1813	d__Bacteria	k__unclassified_d__Bacteria	p__Actinobacteria	c__Actinomycetia	o__Micromonosporales	f__Micromonosporaceae	g__Micromonospora	s__Micromonospora_kangleipakensis	5016	6.3011e-05	1	96
1814	d__Bacteria	k__unclassified_d__Bacteria	p__Actinobacteria	c__Actinomycetia	o__Micromonosporales	f__Micromonosporaceae	g__Micromonospora	s__Micromonospora_krabiensis	144	1.80893e-06	0.644444	4
1815	d__Bacteria	k__unclassified_d__Bacteria	p__Actinobacteria	c__Actinomycetia	o__Micromonosporales	f__Micromonosporaceae	g__Micromonospora	s__Micromonospora_lutea	280	3.51736e-06	0.933333	6
1816	d__Bacteria	k__unclassified_d__Bacteria	p__Actinobacteria	c__Actinomycetia	o__Micromonosporales	f__Micromonosporaceae	g__Micromonospora	s__Micromonospora_luteifusca	134	1.68331e-06	0.666667	2
1817	d__Bacteria	k__unclassified_d__Bacteria	p__Actinobacteria	c__Actinomycetia	o__Micromonosporales	f__Micromonosporaceae	g__Micromonospora	s__Micromonospora_maris	18	2.26116e-07	0.0444444	2
1818	d__Bacteria	k__unclassified_d__Bacteria	p__Actinobacteria	c__Actinomycetia	o__Micromonosporales	f__Micromonosporaceae	g__Micromonospora	s__Micromonospora_matsumotoense	78	9.79837e-07	0.533333	1
1819	d__Bacteria	k__unclassified_d__Bacteria	p__Actinobacteria	c__Actinomycetia	o__Micromonosporales	f__Micromonosporaceae	g__Micromonospora	s__Micromonospora_mirobrigensis	130	1.63306e-06	0.533333	2
1820	d__Bacteria	k__unclassified_d__Bacteria	p__Actinobacteria	c__Actinomycetia	o__Micromonosporales	f__Micromonosporaceae	g__Micromonospora	s__Micromonospora_nigra	6	7.5372e-08	0.0666667	1
1821	d__Bacteria	k__unclassified_d__Bacteria	p__Actinobacteria	c__Actinomycetia	o__Micromonosporales	f__Micromonosporaceae	g__Micromonospora	s__Micromonospora_olivasterospora	678	8.51704e-06	0.977778	8
1822	d__Bacteria	k__unclassified_d__Bacteria	p__Actinobacteria	c__Actinomycetia	o__Micromonosporales	f__Micromonosporaceae	g__Micromonospora	s__Micromonospora_orduensis	640	8.03968e-06	0.911111	2
1823	d__Bacteria	k__unclassified_d__Bacteria	p__Actinobacteria	c__Actinomycetia	o__Micromonosporales	f__Micromonosporaceae	g__Micromonospora	s__Micromonospora_pallida	302	3.79373e-06	0.977778	7
1824	d__Bacteria	k__unclassified_d__Bacteria	p__Actinobacteria	c__Actinomycetia	o__Micromonosporales	f__Micromonosporaceae	g__Micromonospora	s__Micromonospora_palomenae	814	1.02255e-05	1	15
1825	d__Bacteria	k__unclassified_d__Bacteria	p__Actinobacteria	c__Actinomycetia	o__Micromonosporales	f__Micromonosporaceae	g__Micromonospora	s__Micromonospora_parathelypteridis	22	2.76364e-07	0.0222222	2
1826	d__Bacteria	k__unclassified_d__Bacteria	p__Actinobacteria	c__Actinomycetia	o__Micromonosporales	f__Micromonosporaceae	g__Micromonospora	s__Micromonospora_pattaloongensis	492	6.18051e-06	1	12
1827	d__Bacteria	k__unclassified_d__Bacteria	p__Actinobacteria	c__Actinomycetia	o__Micromonosporales	f__Micromonosporaceae	g__Micromonospora	s__Micromonospora_peucetia	20	2.5124e-07	0.2	1
1828	d__Bacteria	k__unclassified_d__Bacteria	p__Actinobacteria	c__Actinomycetia	o__Micromonosporales	f__Micromonosporaceae	g__Micromonospora	s__Micromonospora_phaseoli	290	3.64298e-06	0.911111	1
1829	d__Bacteria	k__unclassified_d__Bacteria	p__Actinobacteria	c__Actinomycetia	o__Micromonosporales	f__Micromonosporaceae	g__Micromonospora	s__Micromonospora_phytophila	100	1.2562e-06	0.555556	2
1830	d__Bacteria	k__unclassified_d__Bacteria	p__Actinobacteria	c__Actinomycetia	o__Micromonosporales	f__Micromonosporaceae	g__Micromonospora	s__Micromonospora_pisi	1148	1.44212e-05	1	14
1831	d__Bacteria	k__unclassified_d__Bacteria	p__Actinobacteria	c__Actinomycetia	o__Micromonosporales	f__Micromonosporaceae	g__Micromonospora	s__Micromonospora_polyrhachis	52	6.53224e-07	0.377778	2
1832	d__Bacteria	k__unclassified_d__Bacteria	p__Actinobacteria	c__Actinomycetia	o__Micromonosporales	f__Micromonosporaceae	g__Micromonospora	s__Micromonospora_purpureochromogenes	1762	2.21343e-05	1	26
1833	d__Bacteria	k__unclassified_d__Bacteria	p__Actinobacteria	c__Actinomycetia	o__Micromonosporales	f__Micromonosporaceae	g__Micromonospora	s__Micromonospora_qiuiae	42	5.27604e-07	0.266667	1
1834	d__Bacteria	k__unclassified_d__Bacteria	p__Actinobacteria	c__Actinomycetia	o__Micromonosporales	f__Micromonosporaceae	g__Micromonospora	s__Micromonospora_rhizosphaerae	4168	5.23584e-05	1	59
1835	d__Bacteria	k__unclassified_d__Bacteria	p__Actinobacteria	c__Actinomycetia	o__Micromonosporales	f__Micromonosporaceae	g__Micromonospora	s__Micromonospora_rifamycinica	30	3.7686e-07	0.222222	1
1836	d__Bacteria	k__unclassified_d__Bacteria	p__Actinobacteria	c__Actinomycetia	o__Micromonosporales	f__Micromonosporaceae	g__Micromonospora	s__Micromonospora_rosaria	190	2.38678e-06	0.866667	2
1837	d__Bacteria	k__unclassified_d__Bacteria	p__Actinobacteria	c__Actinomycetia	o__Micromonosporales	f__Micromonosporaceae	g__Micromonospora	s__Micromonospora_rubida	14	1.75868e-07	0.0888889	1
1838	d__Bacteria	k__unclassified_d__Bacteria	p__Actinobacteria	c__Actinomycetia	o__Micromonosporales	f__Micromonosporaceae	g__Micromonospora	s__Micromonospora_sagamiensis	90	1.13058e-06	0.533333	3
1839	d__Bacteria	k__unclassified_d__Bacteria	p__Actinobacteria	c__Actinomycetia	o__Micromonosporales	f__Micromonosporaceae	g__Micromonospora	s__Micromonospora_sediminimaris	116	1.45719e-06	0.488889	4
1840	d__Bacteria	k__unclassified_d__Bacteria	p__Actinobacteria	c__Actinomycetia	o__Micromonosporales	f__Micromonosporaceae	g__Micromonospora	s__Micromonospora_siamensis	204	2.56265e-06	0.8	2
1841	d__Bacteria	k__unclassified_d__Bacteria	p__Actinobacteria	c__Actinomycetia	o__Micromonosporales	f__Micromonosporaceae	g__Micromonospora	s__Micromonospora_sp._15K316	112	1.40694e-06	0.622222	4
1842	d__Bacteria	k__unclassified_d__Bacteria	p__Actinobacteria	c__Actinomycetia	o__Micromonosporales	f__Micromonosporaceae	g__Micromonospora	s__Micromonospora_sp._4G51	1402	1.76119e-05	1	14
1843	d__Bacteria	k__unclassified_d__Bacteria	p__Actinobacteria	c__Actinomycetia	o__Micromonosporales	f__Micromonosporaceae	g__Micromonospora	s__Micromonospora_sp._4G55	346	4.34645e-06	0.977778	6
1844	d__Bacteria	k__unclassified_d__Bacteria	p__Actinobacteria	c__Actinomycetia	o__Micromonosporales	f__Micromonosporaceae	g__Micromonospora	s__Micromonospora_sp._A202	74	9.29589e-07	0.511111	1
1845	d__Bacteria	k__unclassified_d__Bacteria	p__Actinobacteria	c__Actinomycetia	o__Micromonosporales	f__Micromonosporaceae	g__Micromonospora	s__Micromonospora_sp._A3M-1-15	68	8.54217e-07	0.488889	2
1846	d__Bacteria	k__unclassified_d__Bacteria	p__Actinobacteria	c__Actinomycetia	o__Micromonosporales	f__Micromonosporaceae	g__Micromonospora	s__Micromonospora_sp._ALFpr18c	118	1.48232e-06	0.666667	2
1847	d__Bacteria	k__unclassified_d__Bacteria	p__Actinobacteria	c__Actinomycetia	o__Micromonosporales	f__Micromonosporaceae	g__Micromonospora	s__Micromonospora_sp._AMSO31t	130	1.63306e-06	0.711111	6
1848	d__Bacteria	k__unclassified_d__Bacteria	p__Actinobacteria	c__Actinomycetia	o__Micromonosporales	f__Micromonosporaceae	g__Micromonospora	s__Micromonospora_sp._AP08	70	8.79341e-07	0.466667	2
1849	d__Bacteria	k__unclassified_d__Bacteria	p__Actinobacteria	c__Actinomycetia	o__Micromonosporales	f__Micromonosporaceae	g__Micromonospora	s__Micromonospora_sp._ATA32	1564	1.9647e-05	1	36
1850	d__Bacteria	k__unclassified_d__Bacteria	p__Actinobacteria	c__Actinomycetia	o__Micromonosporales	f__Micromonosporaceae	g__Micromonospora	s__Micromonospora_sp._ATA51	840	1.05521e-05	0.977778	11
1851	d__Bacteria	k__unclassified_d__Bacteria	p__Actinobacteria	c__Actinomycetia	o__Micromonosporales	f__Micromonosporaceae	g__Micromonospora	s__Micromonospora_sp._ATCC_39149	162	2.03505e-06	0.777778	4
1852	d__Bacteria	k__unclassified_d__Bacteria	p__Actinobacteria	c__Actinomycetia	o__Micromonosporales	f__Micromonosporaceae	g__Micromonospora	s__Micromonospora_sp._B006	58	7.28596e-07	0.333333	1
1853	d__Bacteria	k__unclassified_d__Bacteria	p__Actinobacteria	c__Actinomycetia	o__Micromonosporales	f__Micromonosporaceae	g__Micromonospora	s__Micromonospora_sp._BL4	58	7.28596e-07	0.4	1
1854	d__Bacteria	k__unclassified_d__Bacteria	p__Actinobacteria	c__Actinomycetia	o__Micromonosporales	f__Micromonosporaceae	g__Micromonospora	s__Micromonospora_sp._C32	46	5.77852e-07	0.355556	1
1855	d__Bacteria	k__unclassified_d__Bacteria	p__Actinobacteria	c__Actinomycetia	o__Micromonosporales	f__Micromonosporaceae	g__Micromonospora	s__Micromonospora_sp._C51	18	2.26116e-07	0.2	1
1856	d__Bacteria	k__unclassified_d__Bacteria	p__Actinobacteria	c__Actinomycetia	o__Micromonosporales	f__Micromonosporaceae	g__Micromonospora	s__Micromonospora_sp._C72	800	1.00496e-05	0.977778	1
1857	d__Bacteria	k__unclassified_d__Bacteria	p__Actinobacteria	c__Actinomycetia	o__Micromonosporales	f__Micromonosporaceae	g__Micromonospora	s__Micromonospora_sp._C95	142	1.78381e-06	0.666667	4
1858	d__Bacteria	k__unclassified_d__Bacteria	p__Actinobacteria	c__Actinomycetia	o__Micromonosporales	f__Micromonosporaceae	g__Micromonospora	s__Micromonospora_sp._CB01531	1042	1.30896e-05	1	16
1859	d__Bacteria	k__unclassified_d__Bacteria	p__Actinobacteria	c__Actinomycetia	o__Micromonosporales	f__Micromonosporaceae	g__Micromonospora	s__Micromonospora_sp._CMU55-4	118	1.48232e-06	0.644444	2
1860	d__Bacteria	k__unclassified_d__Bacteria	p__Actinobacteria	c__Actinomycetia	o__Micromonosporales	f__Micromonosporaceae	g__Micromonospora	s__Micromonospora_sp._D75	224	2.81389e-06	0.777778	4
1861	d__Bacteria	k__unclassified_d__Bacteria	p__Actinobacteria	c__Actinomycetia	o__Micromonosporales	f__Micromonosporaceae	g__Micromonospora	s__Micromonospora_sp._D93	86	1.08033e-06	0.444444	2
1862	d__Bacteria	k__unclassified_d__Bacteria	p__Actinobacteria	c__Actinomycetia	o__Micromonosporales	f__Micromonosporaceae	g__Micromonospora	s__Micromonospora_sp._DS3003	38	4.77356e-07	0.377778	1
1863	d__Bacteria	k__unclassified_d__Bacteria	p__Actinobacteria	c__Actinomycetia	o__Micromonosporales	f__Micromonosporaceae	g__Micromonospora	s__Micromonospora_sp._H61	564	7.08497e-06	0.977778	5
1864	d__Bacteria	k__unclassified_d__Bacteria	p__Actinobacteria	c__Actinomycetia	o__Micromonosporales	f__Micromonosporaceae	g__Micromonospora	s__Micromonospora_sp._HK10	226	2.83901e-06	0.888889	5
1865	d__Bacteria	k__unclassified_d__Bacteria	p__Actinobacteria	c__Actinomycetia	o__Micromonosporales	f__Micromonosporaceae	g__Micromonospora	s__Micromonospora_sp._HM134	12	1.50744e-07	0.0222222	1
1866	d__Bacteria	k__unclassified_d__Bacteria	p__Actinobacteria	c__Actinomycetia	o__Micromonosporales	f__Micromonosporaceae	g__Micromonospora	s__Micromonospora_sp._HM5-17	286	3.59273e-06	0.911111	6
1867	d__Bacteria	k__unclassified_d__Bacteria	p__Actinobacteria	c__Actinomycetia	o__Micromonosporales	f__Micromonosporaceae	g__Micromonospora	s__Micromonospora_sp._HSS6-12	574	7.21059e-06	1	9
1868	d__Bacteria	k__unclassified_d__Bacteria	p__Actinobacteria	c__Actinomycetia	o__Micromonosporales	f__Micromonosporaceae	g__Micromonospora	s__Micromonospora_sp._KC207	1542	1.93706e-05	1	4
1869	d__Bacteria	k__unclassified_d__Bacteria	p__Actinobacteria	c__Actinomycetia	o__Micromonosporales	f__Micromonosporaceae	g__Micromonospora	s__Micromonospora_sp._KC213	212	2.66315e-06	0.844444	1
1870	d__Bacteria	k__unclassified_d__Bacteria	p__Actinobacteria	c__Actinomycetia	o__Micromonosporales	f__Micromonosporaceae	g__Micromonospora	s__Micromonospora_sp._KC606	84	1.05521e-06	0.466667	2
1871	d__Bacteria	k__unclassified_d__Bacteria	p__Actinobacteria	c__Actinomycetia	o__Micromonosporales	f__Micromonosporaceae	g__Micromonospora	s__Micromonospora_sp._KC721	186	2.33653e-06	0.755556	1
1872	d__Bacteria	k__unclassified_d__Bacteria	p__Actinobacteria	c__Actinomycetia	o__Micromonosporales	f__Micromonosporaceae	g__Micromonospora	s__Micromonospora_sp._KC723	6	7.5372e-08	0.0666667	1
1873	d__Bacteria	k__unclassified_d__Bacteria	p__Actinobacteria	c__Actinomycetia	o__Micromonosporales	f__Micromonosporaceae	g__Micromonospora	s__Micromonospora_sp._Llam0	166	2.08529e-06	0.8	2
1874	d__Bacteria	k__unclassified_d__Bacteria	p__Actinobacteria	c__Actinomycetia	o__Micromonosporales	f__Micromonosporaceae	g__Micromonospora	s__Micromonospora_sp._M42	52	6.53224e-07	0.422222	2
1875	d__Bacteria	k__unclassified_d__Bacteria	p__Actinobacteria	c__Actinomycetia	o__Micromonosporales	f__Micromonosporaceae	g__Micromonospora	s__Micromonospora_sp._M51	722	9.06977e-06	1	15
1876	d__Bacteria	k__unclassified_d__Bacteria	p__Actinobacteria	c__Actinomycetia	o__Micromonosporales	f__Micromonosporaceae	g__Micromonospora	s__Micromonospora_sp._M61	14	1.75868e-07	0.133333	1
1877	d__Bacteria	k__unclassified_d__Bacteria	p__Actinobacteria	c__Actinomycetia	o__Micromonosporales	f__Micromonosporaceae	g__Micromonospora	s__Micromonospora_sp._M71_S20	14	1.75868e-07	0.133333	1
1878	d__Bacteria	k__unclassified_d__Bacteria	p__Actinobacteria	c__Actinomycetia	o__Micromonosporales	f__Micromonosporaceae	g__Micromonospora	s__Micromonospora_sp._MH33	538	6.75836e-06	0.933333	5
1879	d__Bacteria	k__unclassified_d__Bacteria	p__Actinobacteria	c__Actinomycetia	o__Micromonosporales	f__Micromonosporaceae	g__Micromonospora	s__Micromonospora_sp._MH99	74	9.29589e-07	0.422222	1
1880	d__Bacteria	k__unclassified_d__Bacteria	p__Actinobacteria	c__Actinomycetia	o__Micromonosporales	f__Micromonosporaceae	g__Micromonospora	s__Micromonospora_sp._MW-13	1072	1.34665e-05	1	15
1881	d__Bacteria	k__unclassified_d__Bacteria	p__Actinobacteria	c__Actinomycetia	o__Micromonosporales	f__Micromonosporaceae	g__Micromonospora	s__Micromonospora_sp._NBRC_107566	1128	1.41699e-05	1	12
1882	d__Bacteria	k__unclassified_d__Bacteria	p__Actinobacteria	c__Actinomycetia	o__Micromonosporales	f__Micromonosporaceae	g__Micromonospora	s__Micromonospora_sp._NBRC_110037	90	1.13058e-06	0.533333	1
1883	d__Bacteria	k__unclassified_d__Bacteria	p__Actinobacteria	c__Actinomycetia	o__Micromonosporales	f__Micromonosporaceae	g__Micromonospora	s__Micromonospora_sp._NBRC_110038	30	3.7686e-07	0.288889	1
1884	d__Bacteria	k__unclassified_d__Bacteria	p__Actinobacteria	c__Actinomycetia	o__Micromonosporales	f__Micromonosporaceae	g__Micromonospora	s__Micromonospora_sp._NBS_11-29	186	2.33653e-06	0.8	2
1885	d__Bacteria	k__unclassified_d__Bacteria	p__Actinobacteria	c__Actinomycetia	o__Micromonosporales	f__Micromonosporaceae	g__Micromonospora	s__Micromonospora_sp._NIE79	86	1.08033e-06	0.466667	1
1886	d__Bacteria	k__unclassified_d__Bacteria	p__Actinobacteria	c__Actinomycetia	o__Micromonosporales	f__Micromonosporaceae	g__Micromonospora	s__Micromonospora_sp._PLK6-60	182	2.28629e-06	0.777778	11
1887	d__Bacteria	k__unclassified_d__Bacteria	p__Actinobacteria	c__Actinomycetia	o__Micromonosporales	f__Micromonosporaceae	g__Micromonospora	s__Micromonospora_sp._PPF5-17	226	2.83901e-06	0.844444	2
1888	d__Bacteria	k__unclassified_d__Bacteria	p__Actinobacteria	c__Actinomycetia	o__Micromonosporales	f__Micromonosporaceae	g__Micromonospora	s__Micromonospora_sp._PPF5-17B	62	7.78844e-07	0.4	2
1889	d__Bacteria	k__unclassified_d__Bacteria	p__Actinobacteria	c__Actinomycetia	o__Micromonosporales	f__Micromonosporaceae	g__Micromonospora	s__Micromonospora_sp._PSH25	28	3.51736e-07	0.155556	1
1890	d__Bacteria	k__unclassified_d__Bacteria	p__Actinobacteria	c__Actinomycetia	o__Micromonosporales	f__Micromonosporaceae	g__Micromonospora	s__Micromonospora_sp._R77	132	1.65819e-06	0.666667	5
1891	d__Bacteria	k__unclassified_d__Bacteria	p__Actinobacteria	c__Actinomycetia	o__Micromonosporales	f__Micromonosporaceae	g__Micromonospora	s__Micromonospora_sp._RHAY321	500	6.281e-06	0.955556	6
1892	d__Bacteria	k__unclassified_d__Bacteria	p__Actinobacteria	c__Actinomycetia	o__Micromonosporales	f__Micromonosporaceae	g__Micromonospora	s__Micromonospora_sp._Rc5	214	2.68827e-06	0.533333	5
1893	d__Bacteria	k__unclassified_d__Bacteria	p__Actinobacteria	c__Actinomycetia	o__Micromonosporales	f__Micromonosporaceae	g__Micromonospora	s__Micromonospora_sp._S4605	1388	1.74361e-05	1	17
1894	d__Bacteria	k__unclassified_d__Bacteria	p__Actinobacteria	c__Actinomycetia	o__Micromonosporales	f__Micromonosporaceae	g__Micromonospora	s__Micromonospora_sp._STR1_7	24	3.01488e-07	0.2	2
1895	d__Bacteria	k__unclassified_d__Bacteria	p__Actinobacteria	c__Actinomycetia	o__Micromonosporales	f__Micromonosporaceae	g__Micromonospora	s__Micromonospora_sp._TP-A0468	246	3.09025e-06	0.8	5
1896	d__Bacteria	k__unclassified_d__Bacteria	p__Actinobacteria	c__Actinomycetia	o__Micromonosporales	f__Micromonosporaceae	g__Micromonospora	s__Micromonospora_sp._TSRI0369	18	2.26116e-07	0.111111	1
1897	d__Bacteria	k__unclassified_d__Bacteria	p__Actinobacteria	c__Actinomycetia	o__Micromonosporales	f__Micromonosporaceae	g__Micromonospora	s__Micromonospora_sp._TSRI0370	28	3.51736e-07	0.222222	1
1898	d__Bacteria	k__unclassified_d__Bacteria	p__Actinobacteria	c__Actinomycetia	o__Micromonosporales	f__Micromonosporaceae	g__Micromonospora	s__Micromonospora_sp._U21	234	2.93951e-06	0.888889	4
1899	d__Bacteria	k__unclassified_d__Bacteria	p__Actinobacteria	c__Actinomycetia	o__Micromonosporales	f__Micromonosporaceae	g__Micromonospora	s__Micromonospora_sp._U56	1352	1.69838e-05	1	22
1900	d__Bacteria	k__unclassified_d__Bacteria	p__Actinobacteria	c__Actinomycetia	o__Micromonosporales	f__Micromonosporaceae	g__Micromonospora	s__Micromonospora_sp._WMMB482	44	5.52728e-07	0.355556	1
1901	d__Bacteria	k__unclassified_d__Bacteria	p__Actinobacteria	c__Actinomycetia	o__Micromonosporales	f__Micromonosporaceae	g__Micromonospora	s__Micromonospora_sp._WMMC415	266	3.34149e-06	0.8	2
1902	d__Bacteria	k__unclassified_d__Bacteria	p__Actinobacteria	c__Actinomycetia	o__Micromonosporales	f__Micromonosporaceae	g__Micromonospora	s__Micromonospora_sp._WP24	122	1.53256e-06	0.644444	2
1903	d__Bacteria	k__unclassified_d__Bacteria	p__Actinobacteria	c__Actinomycetia	o__Micromonosporales	f__Micromonosporaceae	g__Micromonospora	s__Micromonospora_sp._XM-20-01	20	2.5124e-07	0.2	1
1904	d__Bacteria	k__unclassified_d__Bacteria	p__Actinobacteria	c__Actinomycetia	o__Micromonosporales	f__Micromonosporaceae	g__Micromonospora	s__Micromonospora_tarapacensis	276	3.46711e-06	0.844444	9
1905	d__Bacteria	k__unclassified_d__Bacteria	p__Actinobacteria	c__Actinomycetia	o__Micromonosporales	f__Micromonosporaceae	g__Micromonospora	s__Micromonospora_taraxaci	110	1.38182e-06	0.577778	1
1906	d__Bacteria	k__unclassified_d__Bacteria	p__Actinobacteria	c__Actinomycetia	o__Micromonosporales	f__Micromonosporaceae	g__Micromonospora	s__Micromonospora_terminaliae	248	3.11538e-06	0.822222	3
1907	d__Bacteria	k__unclassified_d__Bacteria	p__Actinobacteria	c__Actinomycetia	o__Micromonosporales	f__Micromonosporaceae	g__Micromonospora	s__Micromonospora_trujilloniae	50	6.281e-07	0.355556	1
1908	d__Bacteria	k__unclassified_d__Bacteria	p__Actinobacteria	c__Actinomycetia	o__Micromonosporales	f__Micromonosporaceae	g__Micromonospora	s__Micromonospora_tulbaghiae	18	2.26116e-07	0.0444444	1
1909	d__Bacteria	k__unclassified_d__Bacteria	p__Actinobacteria	c__Actinomycetia	o__Micromonosporales	f__Micromonosporaceae	g__Micromonospora	s__Micromonospora_veneta	912	1.14566e-05	1	25
1910	d__Bacteria	k__unclassified_d__Bacteria	p__Actinobacteria	c__Actinomycetia	o__Micromonosporales	f__Micromonosporaceae	g__Micromonospora	s__Micromonospora_violae	172	2.16067e-06	0.8	2
1911	d__Bacteria	k__unclassified_d__Bacteria	p__Actinobacteria	c__Actinomycetia	o__Micromonosporales	f__Micromonosporaceae	g__Micromonospora	s__Micromonospora_viridifaciens	462	5.80365e-06	0.977778	7
1912	d__Bacteria	k__unclassified_d__Bacteria	p__Actinobacteria	c__Actinomycetia	o__Micromonosporales	f__Micromonosporaceae	g__Micromonospora	s__Micromonospora_yangpuensis	48	6.02976e-07	0.333333	2
1913	d__Bacteria	k__unclassified_d__Bacteria	p__Actinobacteria	c__Actinomycetia	o__Micromonosporales	f__Micromonosporaceae	g__Micromonospora	s__Micromonospora_zingiberis	106	1.33157e-06	0.511111	3
1914	d__Bacteria	k__unclassified_d__Bacteria	p__Actinobacteria	c__Actinomycetia	o__Micromonosporales	f__Micromonosporaceae	g__Micromonospora	s__unclassified_g__Micromonospora	1634	2.05263e-05	1	23
1915	d__Bacteria	k__unclassified_d__Bacteria	p__Actinobacteria	c__Actinomycetia	o__Micromonosporales	f__Micromonosporaceae	g__Natronosporangium	s__Natronosporangium_hydrolyticum	70	8.79341e-07	0.111111	1
1916	d__Bacteria	k__unclassified_d__Bacteria	p__Actinobacteria	c__Actinomycetia	o__Micromonosporales	f__Micromonosporaceae	g__Phytohabitans	s__Phytohabitans_flavus	1704	2.14057e-05	1	41
1917	d__Bacteria	k__unclassified_d__Bacteria	p__Actinobacteria	c__Actinomycetia	o__Micromonosporales	f__Micromonosporaceae	g__Phytohabitans	s__Phytohabitans_houttuyneae	1724	2.16569e-05	1	21
1918	d__Bacteria	k__unclassified_d__Bacteria	p__Actinobacteria	c__Actinomycetia	o__Micromonosporales	f__Micromonosporaceae	g__Phytohabitans	s__Phytohabitans_rumicis	5840	7.33621e-05	1	89
1919	d__Bacteria	k__unclassified_d__Bacteria	p__Actinobacteria	c__Actinomycetia	o__Micromonosporales	f__Micromonosporaceae	g__Phytohabitans	s__Phytohabitans_suffuscus	498	6.25588e-06	1	7
1920	d__Bacteria	k__unclassified_d__Bacteria	p__Actinobacteria	c__Actinomycetia	o__Micromonosporales	f__Micromonosporaceae	g__Phytomonospora	s__Phytomonospora_endophytica	118	1.48232e-06	0.622222	2
1921	d__Bacteria	k__unclassified_d__Bacteria	p__Actinobacteria	c__Actinomycetia	o__Micromonosporales	f__Micromonosporaceae	g__Pilimelia	s__Pilimelia_terevasa	92	1.1557e-06	0.577778	3
1922	d__Bacteria	k__unclassified_d__Bacteria	p__Actinobacteria	c__Actinomycetia	o__Micromonosporales	f__Micromonosporaceae	g__Planosporangium	s__Planosporangium_flavigriseum	1562	1.96219e-05	1	26
1923	d__Bacteria	k__unclassified_d__Bacteria	p__Actinobacteria	c__Actinomycetia	o__Micromonosporales	f__Micromonosporaceae	g__Planosporangium	s__Planosporangium_mesophilum	1856	2.33151e-05	1	23
1924	d__Bacteria	k__unclassified_d__Bacteria	p__Actinobacteria	c__Actinomycetia	o__Micromonosporales	f__Micromonosporaceae	g__Planosporangium	s__Planosporangium_thailandense	2126	2.67068e-05	1	31
1925	d__Bacteria	k__unclassified_d__Bacteria	p__Actinobacteria	c__Actinomycetia	o__Micromonosporales	f__Micromonosporaceae	g__Plantactinospora	s__Plantactinospora_endophytica	250	3.1405e-06	0.888889	6
1926	d__Bacteria	k__unclassified_d__Bacteria	p__Actinobacteria	c__Actinomycetia	o__Micromonosporales	f__Micromonosporaceae	g__Plantactinospora	s__Plantactinospora_mayteni	432	5.42679e-06	0.933333	10
1927	d__Bacteria	k__unclassified_d__Bacteria	p__Actinobacteria	c__Actinomycetia	o__Micromonosporales	f__Micromonosporaceae	g__Plantactinospora	s__Plantactinospora_soyae	606	7.61258e-06	0.911111	11
1928	d__Bacteria	k__unclassified_d__Bacteria	p__Actinobacteria	c__Actinomycetia	o__Micromonosporales	f__Micromonosporaceae	g__Plantactinospora	s__Plantactinospora_sp._BB1	54	6.78348e-07	0.311111	2
1929	d__Bacteria	k__unclassified_d__Bacteria	p__Actinobacteria	c__Actinomycetia	o__Micromonosporales	f__Micromonosporaceae	g__Plantactinospora	s__Plantactinospora_sp._BC1	14	1.75868e-07	0.0666667	2
1930	d__Bacteria	k__unclassified_d__Bacteria	p__Actinobacteria	c__Actinomycetia	o__Micromonosporales	f__Micromonosporaceae	g__Plantactinospora	s__Plantactinospora_sp._KBS50	72	9.04465e-07	0.377778	3
1931	d__Bacteria	k__unclassified_d__Bacteria	p__Actinobacteria	c__Actinomycetia	o__Micromonosporales	f__Micromonosporaceae	g__Plantactinospora	s__Plantactinospora_sp._S1510	190	2.38678e-06	0.8	4
1932	d__Bacteria	k__unclassified_d__Bacteria	p__Actinobacteria	c__Actinomycetia	o__Micromonosporales	f__Micromonosporaceae	g__Plantactinospora	s__unclassified_g__Plantactinospora	62	7.78844e-07	0.444444	2
1933	d__Bacteria	k__unclassified_d__Bacteria	p__Actinobacteria	c__Actinomycetia	o__Micromonosporales	f__Micromonosporaceae	g__Polymorphospora	s__Polymorphospora_rubra	214	2.68827e-06	0.911111	10
1934	d__Bacteria	k__unclassified_d__Bacteria	p__Actinobacteria	c__Actinomycetia	o__Micromonosporales	f__Micromonosporaceae	g__Pseudosporangium	s__Pseudosporangium_ferrugineum	360	4.52232e-06	0.977778	10
1935	d__Bacteria	k__unclassified_d__Bacteria	p__Actinobacteria	c__Actinomycetia	o__Micromonosporales	f__Micromonosporaceae	g__Pseudosporangium	s__Pseudosporangium_sp._NEAU-24	1484	1.8642e-05	1	18
1936	d__Bacteria	k__unclassified_d__Bacteria	p__Actinobacteria	c__Actinomycetia	o__Micromonosporales	f__Micromonosporaceae	g__Rhizocola	s__Rhizocola_hellebori	936	1.1758e-05	1	18
1937	d__Bacteria	k__unclassified_d__Bacteria	p__Actinobacteria	c__Actinomycetia	o__Micromonosporales	f__Micromonosporaceae	g__Rugosimonospora	s__Rugosimonospora_africana	2976	3.73845e-05	1	40
1938	d__Bacteria	k__unclassified_d__Bacteria	p__Actinobacteria	c__Actinomycetia	o__Micromonosporales	f__Micromonosporaceae	g__Salinispora	s__Salinispora_arenicola	108	1.3567e-06	0.533333	4
1939	d__Bacteria	k__unclassified_d__Bacteria	p__Actinobacteria	c__Actinomycetia	o__Micromonosporales	f__Micromonosporaceae	g__Salinispora	s__Salinispora_cortesiana	78	9.79837e-07	0.466667	2
1940	d__Bacteria	k__unclassified_d__Bacteria	p__Actinobacteria	c__Actinomycetia	o__Micromonosporales	f__Micromonosporaceae	g__Salinispora	s__Salinispora_mooreana	54	6.78348e-07	0.355556	1
1941	d__Bacteria	k__unclassified_d__Bacteria	p__Actinobacteria	c__Actinomycetia	o__Micromonosporales	f__Micromonosporaceae	g__Salinispora	s__Salinispora_vitiensis	56	7.03472e-07	0.244444	2
1942	d__Bacteria	k__unclassified_d__Bacteria	p__Actinobacteria	c__Actinomycetia	o__Micromonosporales	f__Micromonosporaceae	g__Salinispora	s__unclassified_g__Salinispora	18	2.26116e-07	0.133333	1
1943	d__Bacteria	k__unclassified_d__Bacteria	p__Actinobacteria	c__Actinomycetia	o__Micromonosporales	f__Micromonosporaceae	g__Spirilliplanes	s__Spirilliplanes_yamanashiensis	1314	1.65065e-05	0.977778	15
1944	d__Bacteria	k__unclassified_d__Bacteria	p__Actinobacteria	c__Actinomycetia	o__Micromonosporales	f__Micromonosporaceae	g__Verrucosispora	s__Verrucosispora_sioxanthis	12	1.50744e-07	0.0222222	1
1945	d__Bacteria	k__unclassified_d__Bacteria	p__Actinobacteria	c__Actinomycetia	o__Micromonosporales	f__Micromonosporaceae	g__Verrucosispora	s__Verrucosispora_sonchi	1054	1.32404e-05	0.977778	2
1946	d__Bacteria	k__unclassified_d__Bacteria	p__Actinobacteria	c__Actinomycetia	o__Micromonosporales	f__Micromonosporaceae	g__Verrucosispora	s__Verrucosispora_sp._SN26_14.1	38	4.77356e-07	0.266667	1
1947	d__Bacteria	k__unclassified_d__Bacteria	p__Actinobacteria	c__Actinomycetia	o__Micromonosporales	f__Micromonosporaceae	g__Verrucosispora	s__Verrucosispora_sp._TSRI0384	8	1.00496e-07	0.0666667	1
1948	d__Bacteria	k__unclassified_d__Bacteria	p__Actinobacteria	c__Actinomycetia	o__Micromonosporales	f__Micromonosporaceae	g__Verrucosispora	s__Verrucosispora_sp._ts21	100	1.2562e-06	0.644444	1
1949	d__Bacteria	k__unclassified_d__Bacteria	p__Actinobacteria	c__Actinomycetia	o__Micromonosporales	f__Micromonosporaceae	g__Verrucosispora	s__unclassified_g__Verrucosispora	46	5.77852e-07	0.355556	1
1950	d__Bacteria	k__unclassified_d__Bacteria	p__Actinobacteria	c__Actinomycetia	o__Micromonosporales	f__Micromonosporaceae	g__Virgisporangium	s__Virgisporangium_aliadipatigenens	2320	2.91439e-05	1	15
1951	d__Bacteria	k__unclassified_d__Bacteria	p__Actinobacteria	c__Actinomycetia	o__Micromonosporales	f__Micromonosporaceae	g__Virgisporangium	s__Virgisporangium_aurantiacum	6370	8.002e-05	1	38
1952	d__Bacteria	k__unclassified_d__Bacteria	p__Actinobacteria	c__Actinomycetia	o__Micromonosporales	f__Micromonosporaceae	g__Virgisporangium	s__Virgisporangium_ochraceum	1472	1.84913e-05	0.977778	18
1953	d__Bacteria	k__unclassified_d__Bacteria	p__Actinobacteria	c__Actinomycetia	o__Micromonosporales	f__Micromonosporaceae	g__Wangella	s__Wangella_sp._NEAU-J3	2472	3.10533e-05	1	41
1954	d__Bacteria	k__unclassified_d__Bacteria	p__Actinobacteria	c__Actinomycetia	o__Micromonosporales	f__Micromonosporaceae	g__unclassified_f__Micromonosporaceae	s__Micromonosporaceae_bacterium	11174	0.000140368	1	130
1955	d__Bacteria	k__unclassified_d__Bacteria	p__Actinobacteria	c__Actinomycetia	o__Motilibacterales	f__Motilibacteraceae	g__Motilibacter	s__Motilibacter_aurantiacus	1630	2.04761e-05	1	30
1956	d__Bacteria	k__unclassified_d__Bacteria	p__Actinobacteria	c__Actinomycetia	o__Motilibacterales	f__Motilibacteraceae	g__Motilibacter	s__Motilibacter_deserti	2446	3.07267e-05	1	29
1957	d__Bacteria	k__unclassified_d__Bacteria	p__Actinobacteria	c__Actinomycetia	o__Motilibacterales	f__Motilibacteraceae	g__Motilibacter	s__Motilibacter_peucedani	918	1.15319e-05	1	16
1958	d__Bacteria	k__unclassified_d__Bacteria	p__Actinobacteria	c__Actinomycetia	o__Motilibacterales	f__Motilibacteraceae	g__Motilibacter	s__Motilibacter_rhizosphaerae	782	9.82349e-06	1	20
1959	d__Bacteria	k__unclassified_d__Bacteria	p__Actinobacteria	c__Actinomycetia	o__Motilibacterales	f__Vallicoccaceae	g__Vallicoccus	s__Vallicoccus_soli	3214	4.03743e-05	1	48
1960	d__Bacteria	k__unclassified_d__Bacteria	p__Actinobacteria	c__Actinomycetia	o__Nakamurellales	f__Nakamurellaceae	g__Nakamurella	s__Nakamurella_aerolata	86	1.08033e-06	0.466667	3
1961	d__Bacteria	k__unclassified_d__Bacteria	p__Actinobacteria	c__Actinomycetia	o__Nakamurellales	f__Nakamurellaceae	g__Nakamurella	s__Nakamurella_antarctica	112	1.40694e-06	0.666667	3
1962	d__Bacteria	k__unclassified_d__Bacteria	p__Actinobacteria	c__Actinomycetia	o__Nakamurellales	f__Nakamurellaceae	g__Nakamurella	s__Nakamurella_deserti	736	9.24564e-06	1	11
1963	d__Bacteria	k__unclassified_d__Bacteria	p__Actinobacteria	c__Actinomycetia	o__Nakamurellales	f__Nakamurellaceae	g__Nakamurella	s__Nakamurella_endophytica	1016	1.2763e-05	1	9
1964	d__Bacteria	k__unclassified_d__Bacteria	p__Actinobacteria	c__Actinomycetia	o__Nakamurellales	f__Nakamurellaceae	g__Nakamurella	s__Nakamurella_flava	1104	1.38685e-05	0.977778	11
1965	d__Bacteria	k__unclassified_d__Bacteria	p__Actinobacteria	c__Actinomycetia	o__Nakamurellales	f__Nakamurellaceae	g__Nakamurella	s__Nakamurella_flavida	752	9.44663e-06	0.977778	4
1966	d__Bacteria	k__unclassified_d__Bacteria	p__Actinobacteria	c__Actinomycetia	o__Nakamurellales	f__Nakamurellaceae	g__Nakamurella	s__Nakamurella_lactea	84	1.05521e-06	0.533333	3
1967	d__Bacteria	k__unclassified_d__Bacteria	p__Actinobacteria	c__Actinomycetia	o__Nakamurellales	f__Nakamurellaceae	g__Nakamurella	s__Nakamurella_leprariae	72	9.04465e-07	0.511111	3
1968	d__Bacteria	k__unclassified_d__Bacteria	p__Actinobacteria	c__Actinomycetia	o__Nakamurellales	f__Nakamurellaceae	g__Nakamurella	s__Nakamurella_multipartita	5836	7.33119e-05	1	69
1969	d__Bacteria	k__unclassified_d__Bacteria	p__Actinobacteria	c__Actinomycetia	o__Nakamurellales	f__Nakamurellaceae	g__Nakamurella	s__Nakamurella_panacisegetis	200	2.5124e-06	0.733333	4
1970	d__Bacteria	k__unclassified_d__Bacteria	p__Actinobacteria	c__Actinomycetia	o__Nakamurellales	f__Nakamurellaceae	g__Nakamurella	s__Nakamurella_silvestris	122	1.53256e-06	0.644444	3
1971	d__Bacteria	k__unclassified_d__Bacteria	p__Actinobacteria	c__Actinomycetia	o__Nakamurellales	f__Nakamurellaceae	g__Nakamurella	s__Nakamurella_sp._PAMC28650	4350	5.46447e-05	1	31
1972	d__Bacteria	k__unclassified_d__Bacteria	p__Actinobacteria	c__Actinomycetia	o__Nakamurellales	f__Nakamurellaceae	g__Nakamurella	s__Nakamurella_sp._YIM_132087	632	7.93919e-06	0.977778	8
1973	d__Bacteria	k__unclassified_d__Bacteria	p__Actinobacteria	c__Actinomycetia	o__Propionibacteriales	f__Actinopolymorphaceae	g__Actinopolymorpha	s__Actinopolymorpha_alba	2360	2.96463e-05	1	30
1974	d__Bacteria	k__unclassified_d__Bacteria	p__Actinobacteria	c__Actinomycetia	o__Propionibacteriales	f__Actinopolymorphaceae	g__Actinopolymorpha	s__Actinopolymorpha_cephalotaxi	1336	1.67828e-05	1	10
1975	d__Bacteria	k__unclassified_d__Bacteria	p__Actinobacteria	c__Actinomycetia	o__Propionibacteriales	f__Actinopolymorphaceae	g__Actinopolymorpha	s__Actinopolymorpha_pittospori	3306	4.153e-05	1	37
1976	d__Bacteria	k__unclassified_d__Bacteria	p__Actinobacteria	c__Actinomycetia	o__Propionibacteriales	f__Actinopolymorphaceae	g__Actinopolymorpha	s__Actinopolymorpha_rutila	600	7.5372e-06	1	9
1977	d__Bacteria	k__unclassified_d__Bacteria	p__Actinobacteria	c__Actinomycetia	o__Propionibacteriales	f__Actinopolymorphaceae	g__Actinopolymorpha	s__Actinopolymorpha_singaporensis	170	2.13554e-06	0.822222	4
1978	d__Bacteria	k__unclassified_d__Bacteria	p__Actinobacteria	c__Actinomycetia	o__Propionibacteriales	f__Kribbellaceae	g__Kribbella	s__Kribbella_alba	18	2.26116e-07	0.133333	1
1979	d__Bacteria	k__unclassified_d__Bacteria	p__Actinobacteria	c__Actinomycetia	o__Propionibacteriales	f__Kribbellaceae	g__Kribbella	s__Kribbella_albertanoniae	158	1.9848e-06	0.622222	3
1980	d__Bacteria	k__unclassified_d__Bacteria	p__Actinobacteria	c__Actinomycetia	o__Propionibacteriales	f__Kribbellaceae	g__Kribbella	s__Kribbella_aluminosa	270	3.39174e-06	0.844444	6
1981	d__Bacteria	k__unclassified_d__Bacteria	p__Actinobacteria	c__Actinomycetia	o__Propionibacteriales	f__Kribbellaceae	g__Kribbella	s__Kribbella_amoyensis	2110	2.65058e-05	1	17
1982	d__Bacteria	k__unclassified_d__Bacteria	p__Actinobacteria	c__Actinomycetia	o__Propionibacteriales	f__Kribbellaceae	g__Kribbella	s__Kribbella_antibiotica	128	1.60794e-06	0.666667	1
1983	d__Bacteria	k__unclassified_d__Bacteria	p__Actinobacteria	c__Actinomycetia	o__Propionibacteriales	f__Kribbellaceae	g__Kribbella	s__Kribbella_capetownensis	1952	2.4521e-05	1	20
1984	d__Bacteria	k__unclassified_d__Bacteria	p__Actinobacteria	c__Actinomycetia	o__Propionibacteriales	f__Kribbellaceae	g__Kribbella	s__Kribbella_catacumbae	1382	1.73607e-05	1	16
1985	d__Bacteria	k__unclassified_d__Bacteria	p__Actinobacteria	c__Actinomycetia	o__Propionibacteriales	f__Kribbellaceae	g__Kribbella	s__Kribbella_deserti	178	2.23604e-06	0.733333	1
1986	d__Bacteria	k__unclassified_d__Bacteria	p__Actinobacteria	c__Actinomycetia	o__Propionibacteriales	f__Kribbellaceae	g__Kribbella	s__Kribbella_endophytica	46	5.77852e-07	0.355556	1
1987	d__Bacteria	k__unclassified_d__Bacteria	p__Actinobacteria	c__Actinomycetia	o__Propionibacteriales	f__Kribbellaceae	g__Kribbella	s__Kribbella_flavida	808	1.01501e-05	1	12
1988	d__Bacteria	k__unclassified_d__Bacteria	p__Actinobacteria	c__Actinomycetia	o__Propionibacteriales	f__Kribbellaceae	g__Kribbella	s__Kribbella_italica	302	3.79373e-06	0.955556	6
1989	d__Bacteria	k__unclassified_d__Bacteria	p__Actinobacteria	c__Actinomycetia	o__Propionibacteriales	f__Kribbellaceae	g__Kribbella	s__Kribbella_jejuensis	346	4.34645e-06	0.911111	5
1990	d__Bacteria	k__unclassified_d__Bacteria	p__Actinobacteria	c__Actinomycetia	o__Propionibacteriales	f__Kribbellaceae	g__Kribbella	s__Kribbella_jiaozuonensis	1376	1.72853e-05	1	28
1991	d__Bacteria	k__unclassified_d__Bacteria	p__Actinobacteria	c__Actinomycetia	o__Propionibacteriales	f__Kribbellaceae	g__Kribbella	s__Kribbella_mirabilis	14	1.75868e-07	0.155556	1
1992	d__Bacteria	k__unclassified_d__Bacteria	p__Actinobacteria	c__Actinomycetia	o__Propionibacteriales	f__Kribbellaceae	g__Kribbella	s__Kribbella_monticola	1036	1.30142e-05	0.977778	12
1993	d__Bacteria	k__unclassified_d__Bacteria	p__Actinobacteria	c__Actinomycetia	o__Propionibacteriales	f__Kribbellaceae	g__Kribbella	s__Kribbella_pittospori	6864	8.62256e-05	1	62
1994	d__Bacteria	k__unclassified_d__Bacteria	p__Actinobacteria	c__Actinomycetia	o__Propionibacteriales	f__Kribbellaceae	g__Kribbella	s__Kribbella_qitaiheensis	1906	2.39432e-05	1	12
1995	d__Bacteria	k__unclassified_d__Bacteria	p__Actinobacteria	c__Actinomycetia	o__Propionibacteriales	f__Kribbellaceae	g__Kribbella	s__Kribbella_sancticallisti	26	3.26612e-07	0.222222	1
1996	d__Bacteria	k__unclassified_d__Bacteria	p__Actinobacteria	c__Actinomycetia	o__Propionibacteriales	f__Kribbellaceae	g__Kribbella	s__Kribbella_sandramycini	124	1.55769e-06	0.777778	2
1997	d__Bacteria	k__unclassified_d__Bacteria	p__Actinobacteria	c__Actinomycetia	o__Propionibacteriales	f__Kribbellaceae	g__Kribbella	s__Kribbella_shirazensis	1278	1.60542e-05	1	16
1998	d__Bacteria	k__unclassified_d__Bacteria	p__Actinobacteria	c__Actinomycetia	o__Propionibacteriales	f__Kribbellaceae	g__Kribbella	s__Kribbella_sindirgiensis	144	1.80893e-06	0.755556	2
[truncated: 7,434 more rows]

## Sheet: Table S3
Table S3. Functions annotation results table
KO	KEGG Name	KO Description	Pathway ID	Pathway Description	Enzyme ID	Enzyme Description	Module ID	Module Description	Hyperlink	Gene_Count	Total
K00001	E1.1.1.1, adh	alcohol dehydrogenase [EC:1.1.1.1]	ko00620;ko00010;ko00626;ko01110;ko00625;ko01220;ko00071;ko00830;ko01100;ko01120;ko00980;ko00982;ko00350	Pyruvate metabolism;Glycolysis / Gluconeogenesis;Naphthalene degradation;Biosynthesis of secondary metabolites;Chloroalkane and chloroalkene degradation;Degradation of aromatic compounds;Fatty acid degradation;Retinol metabolism;Metabolic pathways;Microbial metabolism in diverse environments;Metabolism of xenobiotics by cytochrome P450;Drug metabolism - cytochrome P450;Tyrosine metabolism	1.1.1.1	Oxidoreductases;Acting on the CH-OH group of donors;With NAD+ or NADP+ as acceptor;alcohol:NAD+ oxidoreductase	-	-	http://www.genome.jp/dbget-bin/www_bget?ko:K00001	14	1720
K00002	AKR1A1, adh	alcohol dehydrogenase (NADP+) [EC:1.1.1.2]	ko01100;ko01120;ko00561;ko00040;ko00053;ko01240;ko01110;ko01220;ko05208;ko00930;ko00620;ko00010	Metabolic pathways;Microbial metabolism in diverse environments;Glycerolipid metabolism;Pentose and glucuronate interconversions;Ascorbate and aldarate metabolism;Biosynthesis of cofactors;Biosynthesis of secondary metabolites;Degradation of aromatic compounds;Chemical carcinogenesis - reactive oxygen species;Caprolactam degradation;Pyruvate metabolism;Glycolysis / Gluconeogenesis	1.1.1.2	Oxidoreductases;Acting on the CH-OH group of donors;With NAD+ or NADP+ as acceptor;alcohol:NADP+ oxidoreductase	M00129;M00014	Ascorbate biosynthesis, animals, glucose-1P => ascorbate;Glucuronate pathway (uronate pathway)	http://www.genome.jp/dbget-bin/www_bget?ko:K00002	2	150
K00003	hom	homoserine dehydrogenase [EC:1.1.1.3]	ko00300;ko01230;ko01120;ko00270;ko00260;ko01100;ko01110	Lysine biosynthesis;Biosynthesis of amino acids;Microbial metabolism in diverse environments;Cysteine and methionine metabolism;Glycine, serine and threonine metabolism;Metabolic pathways;Biosynthesis of secondary metabolites	1.1.1.3	Oxidoreductases;Acting on the CH-OH group of donors;With NAD+ or NADP+ as acceptor;L-homoserine:NAD(P)+ oxidoreductase	M00018;M00017	Threonine biosynthesis, aspartate => homoserine => threonine;Methionine biosynthesis, aspartate => homoserine => methionine	http://www.genome.jp/dbget-bin/www_bget?ko:K00003	80	8714
K00004	BDH, butB	(R,R)-butanediol dehydrogenase / meso-butanediol dehydrogenase / diacetyl reductase [EC:1.1.1.4 1.1.1.- 1.1.1.303]	ko01110;ko00650	Biosynthesis of secondary metabolites;Butanoate metabolism	1.1.1.4;1.1.1.303	Oxidoreductases;Acting on the CH-OH group of donors;With NAD+ or NADP+ as acceptor;(R,R)-butane-2,3-diol:NAD+ oxidoreductase;Oxidoreductases;Acting on the CH-OH group of donors;With NAD+ or NADP+ as acceptor;(R)-acetoin:NAD+ oxidoreductase	-	-	http://www.genome.jp/dbget-bin/www_bget?ko:K00004	3	284
K00005	gldA	glycerol dehydrogenase [EC:1.1.1.6]	ko00561;ko00640;ko01100	Glycerolipid metabolism;Propanoate metabolism;Metabolic pathways	1.1.1.6	Oxidoreductases;Acting on the CH-OH group of donors;With NAD+ or NADP+ as acceptor;glycerol:NAD+ 2-oxidoreductase	-	-	http://www.genome.jp/dbget-bin/www_bget?ko:K00005	2	440
[truncated: 3,511 more rows]

## Sheet: Table S4
bacteria									Archaea									Eukaryote
C			Nc			Np			C			Nc			Np			C			Nc			Np
Node_Name	Degree	Clustering	Node_Name	Degree	Clustering	Node_Name	Degree	Clustering	Node_Name	Degree	Clustering	Node_Name	Degree	Clustering	Node_Name	Degree	Clustering	Node_Name	Degree	Clustering	Node_Name	Degree	Clustering	Node_Name	Degree	Clustering
[truncated: 51 more rows]
